# Supplementary material for: Effect of metformin exposure on growth and photosynthetic performance in the unicellular freshwater chlorophyte, Chlorella vulgaris
Source: PLoS One. 2018 Nov 12;13(11):e0207041. doi: 10.1371/journal.pone.0207041 (PMC6231646; doi:10.1371/journal.pone.0207041)
Supplement: S1 Table — Cell concentrations determined at each experimental time point and used to calculate specific growth rate. Cells were enumerated using a Coulter counter. Triplicate samples were averaged, and cell densities determined by accounting for dilution of the samples prior to enumeration. (XLSX) [file pone.0207041.s001.xlsx]

## Sheet: ReadMe
Metformin exposure experiements in Chlorella vulgaris
**Cells were grown from 0 to 120 h (after 8 generations of acclimation to growth conditions)
**Metformin spike occurred at 120 h
**Short-term experiments: 120 (time 0) - 125 h (5 h after spike)
**Long-term experiments: 120h (time 0) - 216 h (96 h after spike)
**Cell counts performed using a Coulter Counter
**Replicate values are numbers of cells enumerated by Coulter counter; culture density determined after accounting for dilution as follows:
Ave # cells * ((diluent volume + sample volume)/sample volume)

## Sheet: Growth data
Control
	Replicate
Timepoint (h)	1	2	3	AVG	Culture Density (cells/mL)
0	3093	1483	2869	2481.67	24816.7
24	1048	4467	1148	2221	42199
48	6140	6279	6161	6193.33	117673
72	20063	18696	18612	19123.7	363350
96	121878	102350	108040	110756	2104364
120	162055	155337	190438	169277	6.26324e+06
121	163117	158839	188758	170238	6298806
123	165176	154680	192104	170653	6.31417e+06
125	162430	154983	194578	170664	6.31456e+06
144	146451	130998	132213	136554	9968442
168	154280	129833	146092	143402	1.30496e+07
192	170407	189636	205180	188408	1.71451e+07
216	205063	202126	223279	210156	1.91242e+07
Treatment A
Timepoint (h)	1	2	3	AVG	Culture Density (cells/mL)
0	2316	209	884	1136.33	11363.3
24	3488	1337	2135	2320	44080
48	6578	6293	7775	6882	130758
72	19907	17174	17234	18105	343995
96	97631	96887	94334	96284	1829396
120	117284	163881	156827	145997	5.4019e+06
121	114555	162537	150267	142453	5270761
123	114228	159590	154451	142756	5.28198e+06
125	115905	160602	150917	142475	5.27156e+06
144	129351	115398	115150	119966	8.75754e+06
168	129574	136423	124907	130301	1.18574e+07
192	170932	197647	180415	182998	16652818
216	195828	205297	201796	200974	1.82886e+07
Treatment B
Timepoint (h)	1	2	3	AVG	Culture Density (cells/mL)
0	3299	1704	3134	2712.33	27123.3
24	2577	2615	3075	2755.67	52357.7
48	5950	7768	8393	7370.33	140036
72	22583	16710	21178	20157	382983
96	128072	91284	122522	113959	2.16523e+06
120	129900	99039	147838	125592	4.64692e+06
121	128486	96756	151567	125603	4647311
123	126745	96440	144689	122625	4.53711e+06
125	126869	94908	144864	122214	4.52191e+06
144	157720	121757	139869	139782	10204086
168	148887	117127	135531	133848	1.21802e+07
192	177217	160698	189099	175671	1.59861e+07
216	185723	187703	194946	189457	1.72406e+07
Treatment C
Timepoint (h)	1	2	3	AVG	Culture Density (cells/mL)
0	1340	474	2482	1432	14320
24	1369	1172	1502	1347.67	25605.7
48	5431	6190	6507	6042.67	114811
72	17896	18619	20630	19048.3	361918
96	89587	149640	118660	119296	2.26662e+06
120	143575	177029	195727	172110	6.36808e+06
121	126896	165529	180615	157680	5834160
123	130547	166348	172768	156554	5.79251e+06
125	123728	160369	183364	155820	5.76535e+06
144	109641	132214	124289	122048	8909504
168	93130	113043	104712	103628	9.43018e+06
192	105434	119024	109320	111259	1.01246e+07
216	115396	136476	124383	125418	1.14131e+07
