# Supplementary material for: Effect of metformin exposure on growth and photosynthetic performance in the unicellular freshwater chlorophyte, Chlorella vulgaris
Source: PLoS One. 2018 Nov 12;13(11):e0207041. doi: 10.1371/journal.pone.0207041 (PMC6231646; doi:10.1371/journal.pone.0207041)
Supplement: S2 Table — Primary data produced by a Pulse Amplitude Modulated fluorometer for experimental time points. The data were collected for 120 h before spiking the cultures with three concentrations of metformin, plus a control. Photosynthetic characteristics were tracked for 1, 3, and 5 h after the spike and each 24 h thereafter (until 96 h after the spike). F = fluorescence; Fm’ = effective maximum fluorescence; Fv/Fm = yield of PSII; ETR = electron transport rate; PAR = photosynthetically active radiation; NPQ = nonphotochemical quenching. Primary ETR and NPQ data from light curves are also included. (CSV) [file pone.0207041.s002.csv]

Species	Time	Time after spike	Treatment	Replicate	F	Fm'	Fv/Fm	Yield	ETR	PAR	NPQ
C. vulgaris	0	n/a	C	1	104	248	0.419	0.580	60.9	250	0
C. vulgaris	0	n/a	C	1	123	233	0.528	0.472	75.2	380	0.064
C. vulgaris	0	n/a	C	1	126	230	0.548	0.452	106.2	560	0.078
C. vulgaris	0	n/a	C	1	132	223	0.592	0.408	137	800	0.112
C. vulgaris	0	n/a	C	1	137	207	0.662	0.338	156.1	1100	0.198
C. vulgaris	0	n/a	C	1	134	188	0.713	0.287	175.9	1460	0.319
C. vulgaris	0	n/a	C	1	137	167	0.820	0.179	141.2	1880	0.485
C. vulgaris	0	n/a	C	1	133	156	0.853	0.147	145.6	2360	0.589
C. vulgaris	0	n/a	C	1	130	147	0.884	0.115	140	2900	0.687
C. vulgaris	0	n/a	T1	1	84	214	0.393	0.607	63.6	250	0
C. vulgaris	0	n/a	T1	1	94	205	0.459	0.541	86.2	380	0.043
C. vulgaris	0	n/a	T1	1	96	200	0.480	0.520	122.3	560	0.07
C. vulgaris	0	n/a	T1	1	103	198	0.520	0.479	160.9	800	0.08
C. vulgaris	0	n/a	T1	1	112	191	0.586	0.413	190.7	1100	0.12
C. vulgaris	0	n/a	T1	1	118	186	0.634	0.365	223.7	1460	0.15
C. vulgaris	0	n/a	T1	1	134	180	0.744	0.255	201.3	1880	0.188
C. vulgaris	0	n/a	T1	1	142	179	0.793	0.206	204.1	2360	0.195
C. vulgaris	0	n/a	T1	1	150	176	0.852	0.147	179	2900	0.215
C. vulgaris	0	n/a	T2	1	91	239	0.381	0.619	64.9	250	0
C. vulgaris	0	n/a	T2	1	112	228	0.491	0.508	81	380	0.048
C. vulgaris	0	n/a	T2	1	115	227	0.507	0.493	115.9	560	0.052
C. vulgaris	0	n/a	T2	1	122	208	0.587	0.413	138.7	800	0.149
C. vulgaris	0	n/a	T2	1	125	189	0.661	0.338	156.1	1100	0.264
C. vulgaris	0	n/a	T2	1	123	176	0.699	0.301	184.5	1460	0.357
C. vulgaris	0	n/a	T2	1	133	164	0.811	0.189	149.1	1880	0.457
C. vulgaris	0	n/a	T2	1	129	152	0.849	0.151	149.6	2360	0.572
C. vulgaris	0	n/a	T2	1	131	152	0.862	0.138	168	2900	0.572
C. vulgaris	0	n/a	T3	1	88	229	0.384	0.615	64.5	250	0
C. vulgaris	0	n/a	T3	1	103	217	0.475	0.525	83.7	380	0.055
C. vulgaris	0	n/a	T3	1	105	214	0.491	0.509	119.7	560	0.07
C. vulgaris	0	n/a	T3	1	111	208	0.534	0.466	156.5	800	0.1
C. vulgaris	0	n/a	T3	1	120	199	0.603	0.396	182.9	1100	0.15
C. vulgaris	0	n/a	T3	1	130	191	0.681	0.319	195.5	1460	0.198
C. vulgaris	0	n/a	T3	1	136	183	0.743	0.256	202.1	1880	0.251
C. vulgaris	0	n/a	T3	1	141	173	0.815	0.184	182.3	2360	0.323
C. vulgaris	0	n/a	T3	1	147	174	0.845	0.155	188.7	2900	0.316
C. vulgaris	0	n/a	C	2	92	232	0.397	0.603	63.2	250	0
C. vulgaris	0	n/a	C	2	105	222	0.473	0.527	84	380	0.045
C. vulgaris	0	n/a	C	2	108	217	0.498	0.502	118	560	0.069
C. vulgaris	0	n/a	C	2	115	213	0.540	0.460	154.5	800	0.089
C. vulgaris	0	n/a	C	2	123	211	0.583	0.417	192.6	1100	0.099
C. vulgaris	0	n/a	C	2	135	192	0.703	0.296	181.4	1460	0.208
C. vulgaris	0	n/a	C	2	135	190	0.711	0.289	228.1	1880	0.221
C. vulgaris	0	n/a	C	2	147	183	0.803	0.196	194.2	2360	0.267
C. vulgaris	0	n/a	C	2	155	181	0.856	0.143	174.1	2900	0.281
C. vulgaris	0	n/a	T1	2	96	246	0.390	0.609	63.9	250	0
C. vulgaris	0	n/a	T1	2	114	232	0.491	0.508	81	380	0.06
C. vulgaris	0	n/a	T1	2	117	228	0.513	0.486	114.2	560	0.078
C. vulgaris	0	n/a	T1	2	122	222	0.550	0.450	151.2	800	0.108
C. vulgaris	0	n/a	T1	2	129	206	0.626	0.373	172.2	1100	0.194
C. vulgaris	0	n/a	T1	2	137	187	0.733	0.267	163.7	1460	0.315
C. vulgaris	0	n/a	T1	2	139	180	0.772	0.227	179.1	1880	0.366
C. vulgaris	0	n/a	T1	2	138	165	0.836	0.163	161.5	2360	0.49
C. vulgaris	0	n/a	T1	2	142	160	0.888	0.112	136.4	2900	0.537
C. vulgaris	0	n/a	T2	2	89	229	0.389	0.611	64	250	0
C. vulgaris	0	n/a	T2	2	101	214	0.472	0.528	84.2	380	0.07
C. vulgaris	0	n/a	T2	2	102	212	0.481	0.518	121.8	560	0.08
C. vulgaris	0	n/a	T2	2	110	209	0.526	0.473	158.9	800	0.095
C. vulgaris	0	n/a	T2	2	120	205	0.585	0.414	191.2	1100	0.117
C. vulgaris	0	n/a	T2	2	126	196	0.643	0.357	218.9	1460	0.168
C. vulgaris	0	n/a	T2	2	142	189	0.751	0.248	195.8	1880	0.211
C. vulgaris	0	n/a	T2	2	147	186	0.790	0.209	207.1	2360	0.231
C. vulgaris	0	n/a	T2	2	161	181	0.890	0.110	133.9	2900	0.265
C. vulgaris	0	n/a	T3	2	97	255	0.380	0.619	64.9	250	0
C. vulgaris	0	n/a	T3	2	114	236	0.483	0.516	82.3	380	0.08
C. vulgaris	0	n/a	T3	2	120	230	0.522	0.478	112.3	560	0.108
C. vulgaris	0	n/a	T3	2	125	225	0.556	0.444	149.1	800	0.133
C. vulgaris	0	n/a	T3	2	133	212	0.627	0.372	171.8	1100	0.202
C. vulgaris	0	n/a	T3	2	141	200	0.705	0.295	180.8	1460	0.275
C. vulgaris	0	n/a	T3	2	144	183	0.787	0.213	168.1	1880	0.393
C. vulgaris	0	n/a	T3	2	146	172	0.849	0.151	149.6	2360	0.482
C. vulgaris	0	n/a	T3	2	151	171	0.883	0.116	141.2	2900	0.491
C. vulgaris	0	n/a	C	3	93	238	0.391	0.609	63.9	250	0
C. vulgaris	0	n/a	C	3	109	220	0.495	0.504	80.3	380	0.081
C. vulgaris	0	n/a	C	3	112	213	0.526	0.474	111.4	560	0.117
C. vulgaris	0	n/a	C	3	119	211	0.564	0.436	146.4	800	0.127
C. vulgaris	0	n/a	C	3	122	195	0.626	0.374	172.7	1100	0.22
C. vulgaris	0	n/a	C	3	124	181	0.685	0.314	192.5	1460	0.314
C. vulgaris	0	n/a	C	3	128	163	0.785	0.214	168.9	1880	0.46
C. vulgaris	0	n/a	C	3	128	155	0.826	0.174	172.4	2360	0.535
C. vulgaris	0	n/a	C	3	127	148	0.858	0.141	171.6	2900	0.608
C. vulgaris	0	n/a	T1	3	83	222	0.374	0.626	65.6	250	0
C. vulgaris	0	n/a	T1	3	94	213	0.441	0.558	89	380	0.042
C. vulgaris	0	n/a	T1	3	99	205	0.483	0.517	121.5	560	0.082
C. vulgaris	0	n/a	T1	3	108	201	0.537	0.462	155.2	800	0.104
C. vulgaris	0	n/a	T1	3	115	200	0.575	0.425	196.3	1100	0.11
C. vulgaris	0	n/a	T1	3	121	196	0.617	0.382	234.1	1460	0.132
C. vulgaris	0	n/a	T1	3	134	190	0.705	0.294	232	1880	0.168
C. vulgaris	0	n/a	T1	3	146	182	0.802	0.197	195.2	2360	0.219
C. vulgaris	0	n/a	T1	3	152	177	0.859	0.141	171.6	2900	0.254
C. vulgaris	0	n/a	T2	3	92	237	0.388	0.611	64	250	0
C. vulgaris	0	n/a	T2	3	103	220	0.468	0.531	84.6	380	0.077
C. vulgaris	0	n/a	T2	3	105	225	0.467	0.533	125.3	560	0.053
C. vulgaris	0	n/a	T2	3	111	206	0.539	0.461	154.8	800	0.15
C. vulgaris	0	n/a	T2	3	120	206	0.583	0.417	192.6	1100	0.15
C. vulgaris	0	n/a	T2	3	125	194	0.644	0.355	217.6	1460	0.221
C. vulgaris	0	n/a	T2	3	133	177	0.751	0.248	195.8	1880	0.338
C. vulgaris	0	n/a	T2	3	140	171	0.819	0.181	179.3	2360	0.385
C. vulgaris	0	n/a	T2	3	150	166	0.904	0.096	116.9	2900	0.427
C. vulgaris	0	n/a	T3	3	96	242	0.397	0.603	63.2	250	0
C. vulgaris	0	n/a	T3	3	112	228	0.491	0.508	81	380	0.061
C. vulgaris	0	n/a	T3	3	119	227	0.524	0.475	111.7	560	0.066
C. vulgaris	0	n/a	T3	3	124	213	0.582	0.417	140.1	800	0.136
C. vulgaris	0	n/a	T3	3	130	201	0.647	0.353	163	1100	0.203
C. vulgaris	0	n/a	T3	3	130	182	0.714	0.285	174.7	1460	0.329
C. vulgaris	0	n/a	T3	3	131	172	0.762	0.238	187.9	1880	0.406
C. vulgaris	0	n/a	T3	3	133	160	0.831	0.168	166.4	2360	0.512
C. vulgaris	0	n/a	T3	3	135	150	0.900	0.100	121.8	2900	0.613
C. vulgaris	24	n/a	C	1	108	409	0.264	0.735	77.1	250	0
C. vulgaris	24	n/a	C	1	130	370	0.351	0.648	103.4	380	0.105
C. vulgaris	24	n/a	C	1	133	361	0.368	0.631	148.3	560	0.132
C. vulgaris	24	n/a	C	1	140	340	0.412	0.588	197.5	800	0.202
C. vulgaris	24	n/a	C	1	156	336	0.464	0.535	247.1	1100	0.217
C. vulgaris	24	n/a	C	1	189	324	0.583	0.416	255	1460	0.262
C. vulgaris	24	n/a	C	1	184	313	0.588	0.412	325.2	1880	0.306
C. vulgaris	24	n/a	C	1	210	304	0.691	0.309	306.2	2360	0.345
C. vulgaris	24	n/a	C	1	224	299	0.749	0.250	304.5	2900	0.367
C. vulgaris	24	n/a	T1	1	133	450	0.296	0.704	73.9	250	0
C. vulgaris	24	n/a	T1	1	149	426	0.350	0.650	103.7	380	0.056
C. vulgaris	24	n/a	T1	1	153	416	0.368	0.632	148.5	560	0.081
C. vulgaris	24	n/a	T1	1	162	394	0.411	0.588	197.5	800	0.142
C. vulgaris	24	n/a	T1	1	176	371	0.474	0.525	242.5	1100	0.212
C. vulgaris	24	n/a	T1	1	205	366	0.560	0.439	269.1	1460	0.229
C. vulgaris	24	n/a	T1	1	223	345	0.646	0.353	278.7	1880	0.304
C. vulgaris	24	n/a	T1	1	226	331	0.683	0.317	314.1	2360	0.359
C. vulgaris	24	n/a	T1	1	242	326	0.742	0.257	312.9	2900	0.38
C. vulgaris	24	n/a	T2	1	113	429	0.263	0.736	77.2	250	0
C. vulgaris	24	n/a	T2	1	134	390	0.344	0.656	104.6	380	0.1
C. vulgaris	24	n/a	T2	1	137	375	0.365	0.634	149.1	560	0.144
C. vulgaris	24	n/a	T2	1	147	352	0.418	0.582	195.5	800	0.218
C. vulgaris	24	n/a	T2	1	163	349	0.467	0.532	245.7	1100	0.229
C. vulgaris	24	n/a	T2	1	180	337	0.534	0.465	285	1460	0.272
C. vulgaris	24	n/a	T2	1	190	329	0.578	0.422	333.1	1880	0.303
C. vulgaris	24	n/a	T2	1	219	318	0.689	0.311	308.1	2360	0.349
C. vulgaris	24	n/a	T2	1	229	300	0.763	0.236	287.4	2900	0.43
C. vulgaris	24	n/a	T3	1	124	438	0.283	0.716	75.1	250	0
C. vulgaris	24	n/a	T3	1	145	411	0.353	0.647	103.2	380	0.065
C. vulgaris	24	n/a	T3	1	153	397	0.385	0.614	144.3	560	0.103
C. vulgaris	24	n/a	T3	1	160	383	0.418	0.582	195.5	800	0.143
C. vulgaris	24	n/a	T3	1	172	368	0.467	0.532	245.7	1100	0.19
C. vulgaris	24	n/a	T3	1	205	344	0.596	0.404	247.7	1460	0.273
C. vulgaris	24	n/a	T3	1	199	327	0.609	0.391	308.7	1880	0.339
C. vulgaris	24	n/a	T3	1	223	319	0.699	0.300	297.3	2360	0.373
C. vulgaris	24	n/a	T3	1	226	309	0.731	0.268	326.4	2900	0.417
C. vulgaris	24	n/a	C	2	129	446	0.289	0.710	74.5	250	0
C. vulgaris	24	n/a	C	2	151	427	0.354	0.646	103	380	0.044
C. vulgaris	24	n/a	C	2	159	406	0.392	0.608	142.9	560	0.098
C. vulgaris	24	n/a	C	2	164	381	0.430	0.569	191.1	800	0.17
C. vulgaris	24	n/a	C	2	177	372	0.476	0.524	242	1100	0.198
C. vulgaris	24	n/a	C	2	193	350	0.551	0.448	274.6	1460	0.274
C. vulgaris	24	n/a	C	2	216	331	0.653	0.347	273.9	1880	0.347
C. vulgaris	24	n/a	C	2	224	325	0.689	0.310	307.2	2360	0.372
C. vulgaris	24	n/a	C	2	244	311	0.785	0.215	261.8	2900	0.434
C. vulgaris	24	n/a	T1	2	119	442	0.269	0.730	76.6	250	0
C. vulgaris	24	n/a	T1	2	147	408	0.360	0.639	101.9	380	0.083
C. vulgaris	24	n/a	T1	2	154	392	0.393	0.607	142.7	560	0.127
C. vulgaris	24	n/a	T1	2	162	366	0.443	0.557	187.1	800	0.207
C. vulgaris	24	n/a	T1	2	174	358	0.486	0.513	236.9	1100	0.234
C. vulgaris	24	n/a	T1	2	184	345	0.533	0.466	285.6	1460	0.281
C. vulgaris	24	n/a	T1	2	199	334	0.596	0.404	318.9	1880	0.323
C. vulgaris	24	n/a	T1	2	224	324	0.691	0.308	305.2	2360	0.364
C. vulgaris	24	n/a	T1	2	241	314	0.768	0.232	282.5	2900	0.407
C. vulgaris	24	n/a	T2	2	124	420	0.295	0.704	73.9	250	0
C. vulgaris	24	n/a	T2	2	139	396	0.351	0.648	103.4	380	0.06
C. vulgaris	24	n/a	T2	2	143	386	0.370	0.629	147.9	560	0.088
C. vulgaris	24	n/a	T2	2	152	365	0.416	0.583	195.8	800	0.15
C. vulgaris	24	n/a	T2	2	163	351	0.464	0.535	247.1	1100	0.196
C. vulgaris	24	n/a	T2	2	186	340	0.547	0.452	277.1	1460	0.235
C. vulgaris	24	n/a	T2	2	188	329	0.571	0.428	337.9	1880	0.276
C. vulgaris	24	n/a	T2	2	215	313	0.687	0.313	310.2	2360	0.341
C. vulgaris	24	n/a	T2	2	229	303	0.756	0.244	297.1	2900	0.386
C. vulgaris	24	n/a	T3	2	114	416	0.274	0.725	76.1	250	0
C. vulgaris	24	n/a	T3	2	142	389	0.365	0.634	101.1	380	0.069
C. vulgaris	24	n/a	T3	2	146	374	0.390	0.609	143.2	560	0.112
C. vulgaris	24	n/a	T3	2	152	347	0.438	0.561	188.4	800	0.198
C. vulgaris	24	n/a	T3	2	165	342	0.482	0.517	238.8	1100	0.216
C. vulgaris	24	n/a	T3	2	169	332	0.509	0.490	300.4	1460	0.253
C. vulgaris	24	n/a	T3	2	194	314	0.618	0.382	301.5	1880	0.324
C. vulgaris	24	n/a	T3	2	212	309	0.686	0.313	310.2	2360	0.346
C. vulgaris	24	n/a	T3	2	235	292	0.805	0.195	237.4	2900	0.424
C. vulgaris	24	n/a	C	3	114	408	0.279	0.720	75.6	250	0
C. vulgaris	24	n/a	C	3	136	374	0.364	0.636	101.4	380	0.09
C. vulgaris	24	n/a	C	3	143	366	0.391	0.609	143.2	560	0.114
C. vulgaris	24	n/a	C	3	149	357	0.417	0.582	195.5	800	0.142
C. vulgaris	24	n/a	C	3	163	338	0.482	0.517	238.8	1100	0.207
C. vulgaris	24	n/a	C	3	181	326	0.555	0.444	272.2	1460	0.251
C. vulgaris	24	n/a	C	3	206	321	0.642	0.358	282.6	1880	0.271
C. vulgaris	24	n/a	C	3	212	306	0.693	0.307	304.2	2360	0.333
C. vulgaris	24	n/a	C	3	227	298	0.762	0.238	289.8	2900	0.369
C. vulgaris	24	n/a	T1	3	124	428	0.290	0.710	74.5	250	0
C. vulgaris	24	n/a	T1	3	138	405	0.341	0.659	105.1	380	0.056
C. vulgaris	24	n/a	T1	3	140	391	0.358	0.641	150.6	560	0.094
C. vulgaris	24	n/a	T1	3	150	375	0.400	0.600	201.6	800	0.141
C. vulgaris	24	n/a	T1	3	161	362	0.445	0.555	256.3	1100	0.182
C. vulgaris	24	n/a	T1	3	171	343	0.499	0.501	307.1	1460	0.247
C. vulgaris	24	n/a	T1	3	200	329	0.608	0.392	309.4	1880	0.3
C. vulgaris	24	n/a	T1	3	216	319	0.677	0.322	319.1	2360	0.341
C. vulgaris	24	n/a	T1	3	241	313	0.770	0.230	280.1	2900	0.367
C. vulgaris	24	n/a	T2	3	118	415	0.284	0.715	75	250	0
C. vulgaris	24	n/a	T2	3	137	385	0.356	0.644	102.7	380	0.077
C. vulgaris	24	n/a	T2	3	136	378	0.360	0.640	150.5	560	0.097
C. vulgaris	24	n/a	T2	3	146	365	0.400	0.600	201.6	800	0.136
C. vulgaris	24	n/a	T2	3	157	342	0.459	0.540	249.4	1100	0.213
C. vulgaris	24	n/a	T2	3	171	325	0.526	0.473	289.9	1460	0.276
C. vulgaris	24	n/a	T2	3	191	322	0.593	0.406	320.5	1880	0.288
C. vulgaris	24	n/a	T2	3	209	306	0.683	0.316	313.1	2360	0.356
C. vulgaris	24	n/a	T2	3	226	295	0.766	0.233	283.7	2900	0.406
C. vulgaris	24	n/a	T3	3	112	418	0.268	0.732	76.8	250	0
C. vulgaris	24	n/a	T3	3	129	379	0.340	0.659	105.1	380	0.102
C. vulgaris	24	n/a	T3	3	135	369	0.366	0.634	149.1	560	0.132
C. vulgaris	24	n/a	T3	3	142	345	0.412	0.588	197.5	800	0.211
C. vulgaris	24	n/a	T3	3	154	341	0.452	0.548	253.1	1100	0.225
C. vulgaris	24	n/a	T3	3	161	327	0.492	0.507	310.8	1460	0.278
C. vulgaris	24	n/a	T3	3	189	319	0.592	0.407	321.3	1880	0.31
C. vulgaris	24	n/a	T3	3	209	312	0.670	0.330	327	2360	0.339
C. vulgaris	24	n/a	T3	3	221	300	0.737	0.263	320.2	2900	0.393
C. vulgaris	48	n/a	C	1	510	1899	0.269	0.731	76.6	250	0
C. vulgaris	48	n/a	C	1	579	1792	0.323	0.676	107.8	380	0.059
C. vulgaris	48	n/a	C	1	608	1726	0.352	0.647	152.1	560	0.1
C. vulgaris	48	n/a	C	1	645	1688	0.382	0.617	207.3	800	0.125
C. vulgaris	48	n/a	C	1	695	1619	0.429	0.570	263.3	1100	0.172
C. vulgaris	48	n/a	C	1	810	1554	0.521	0.478	293	1460	0.222
C. vulgaris	48	n/a	C	1	895	1483	0.604	0.396	312.6	1880	0.28
C. vulgaris	48	n/a	C	1	962	1413	0.681	0.319	316.1	2360	0.343
C. vulgaris	48	n/a	C	1	1015	1384	0.733	0.266	323.9	2900	0.372
C. vulgaris	48	n/a	T1	1	497	1768	0.281	0.718	75.3	250	0
C. vulgaris	48	n/a	T1	1	570	1698	0.336	0.664	105.9	380	0.041
C. vulgaris	48	n/a	T1	1	590	1687	0.350	0.650	152.8	560	0.048
C. vulgaris	48	n/a	T1	1	634	1623	0.391	0.609	204.6	800	0.089
C. vulgaris	48	n/a	T1	1	679	1578	0.430	0.569	262.8	1100	0.12
C. vulgaris	48	n/a	T1	1	756	1484	0.509	0.490	300.4	1460	0.191
C. vulgaris	48	n/a	T1	1	850	1406	0.605	0.395	311.8	1880	0.257
C. vulgaris	48	n/a	T1	1	903	1375	0.657	0.343	339.9	2360	0.285
C. vulgaris	48	n/a	T1	1	988	1315	0.751	0.248	302	2900	0.344
C. vulgaris	48	n/a	T2	1	485	1767	0.274	0.725	76.1	250	0
C. vulgaris	48	n/a	T2	1	552	1692	0.326	0.673	107.3	380	0.044
C. vulgaris	48	n/a	T2	1	581	1690	0.344	0.656	154.2	560	0.045
C. vulgaris	48	n/a	T2	1	619	1595	0.388	0.611	205.2	800	0.107
C. vulgaris	48	n/a	T2	1	679	1545	0.439	0.560	258.7	1100	0.143
C. vulgaris	48	n/a	T2	1	793	1496	0.530	0.469	287.5	1460	0.181
C. vulgaris	48	n/a	T2	1	843	1441	0.585	0.414	326.8	1880	0.226
C. vulgaris	48	n/a	T2	1	923	1380	0.669	0.331	328	2360	0.28
C. vulgaris	48	n/a	T2	1	986	1321	0.746	0.253	308.1	2900	0.337
C. vulgaris	48	n/a	T3	1	485	1759	0.276	0.724	76	250	0
C. vulgaris	48	n/a	T3	1	546	1663	0.328	0.671	107	380	0.057
C. vulgaris	48	n/a	T3	1	569	1612	0.353	0.647	152.1	560	0.091
C. vulgaris	48	n/a	T3	1	607	1555	0.390	0.609	204.6	800	0.131
C. vulgaris	48	n/a	T3	1	650	1502	0.433	0.567	261.9	1100	0.171
C. vulgaris	48	n/a	T3	1	742	1417	0.524	0.476	291.8	1460	0.241
C. vulgaris	48	n/a	T3	1	845	1349	0.626	0.373	294.5	1880	0.303
C. vulgaris	48	n/a	T3	1	861	1285	0.670	0.329	326	2360	0.368
C. vulgaris	48	n/a	T3	1	944	1256	0.752	0.248	302	2900	0.4
C. vulgaris	48	n/a	C	2	498	1740	0.286	0.713	74.8	250	0
C. vulgaris	48	n/a	C	2	552	1674	0.330	0.670	106.9	380	0.039
C. vulgaris	48	n/a	C	2	571	1617	0.353	0.646	151.8	560	0.076
C. vulgaris	48	n/a	C	2	604	1562	0.387	0.613	205.9	800	0.113
C. vulgaris	48	n/a	C	2	653	1515	0.431	0.568	262.4	1100	0.148
C. vulgaris	48	n/a	C	2	698	1425	0.490	0.510	312.7	1460	0.221
C. vulgaris	48	n/a	C	2	781	1368	0.571	0.429	338.6	1880	0.271
C. vulgaris	48	n/a	C	2	864	1303	0.663	0.336	332.9	2360	0.335
C. vulgaris	48	n/a	C	2	899	1257	0.715	0.284	345.9	2900	0.384
C. vulgaris	48	n/a	T1	2	431	1606	0.268	0.731	76.6	250	0
C. vulgaris	48	n/a	T1	2	486	1528	0.318	0.681	108.6	380	0.051
C. vulgaris	48	n/a	T1	2	511	1486	0.344	0.656	154.2	560	0.08
C. vulgaris	48	n/a	T1	2	540	1420	0.380	0.619	207.9	800	0.13
C. vulgaris	48	n/a	T1	2	586	1362	0.430	0.569	262.8	1100	0.179
C. vulgaris	48	n/a	T1	2	624	1311	0.476	0.524	321.3	1460	0.225
C. vulgaris	48	n/a	T1	2	710	1262	0.563	0.437	344.9	1880	0.272
C. vulgaris	48	n/a	T1	2	807	1217	0.663	0.336	332.9	2360	0.319
C. vulgaris	48	n/a	T1	2	873	1199	0.728	0.271	330	2900	0.339
C. vulgaris	48	n/a	T2	2	490	1808	0.271	0.728	76.4	250	0
C. vulgaris	48	n/a	T2	2	571	1748	0.327	0.673	107.3	380	0.034
C. vulgaris	48	n/a	T2	2	597	1677	0.356	0.644	151.4	560	0.078
C. vulgaris	48	n/a	T2	2	640	1644	0.389	0.610	204.9	800	0.099
C. vulgaris	48	n/a	T2	2	684	1599	0.428	0.572	264.2	1100	0.13
C. vulgaris	48	n/a	T2	2	719	1497	0.480	0.519	318.1	1460	0.207
C. vulgaris	48	n/a	T2	2	871	1431	0.609	0.391	308.7	1880	0.263
C. vulgaris	48	n/a	T2	2	906	1354	0.669	0.330	327	2360	0.335
C. vulgaris	48	n/a	T2	2	946	1318	0.718	0.282	343.4	2900	0.371
C. vulgaris	48	n/a	T3	2	454	1712	0.265	0.734	77	250	0
C. vulgaris	48	n/a	T3	2	507	1603	0.316	0.683	108.9	380	0.067
C. vulgaris	48	n/a	T3	2	529	1593	0.332	0.667	156.8	560	0.074
C. vulgaris	48	n/a	T3	2	560	1448	0.387	0.613	205.9	800	0.182
C. vulgaris	48	n/a	T3	2	617	1416	0.436	0.564	260.5	1100	0.209
C. vulgaris	48	n/a	T3	2	662	1396	0.474	0.525	321.8	1460	0.226
C. vulgaris	48	n/a	T3	2	730	1358	0.538	0.462	364.7	1880	0.26
C. vulgaris	48	n/a	T3	2	847	1279	0.662	0.337	333.9	2360	0.338
C. vulgaris	48	n/a	T3	2	916	1221	0.750	0.249	303.2	2900	0.402
C. vulgaris	48	n/a	C	3	443	1651	0.268	0.731	76.6	250	0
C. vulgaris	48	n/a	C	3	511	1580	0.323	0.676	107.8	380	0.044
C. vulgaris	48	n/a	C	3	538	1533	0.351	0.649	152.6	560	0.076
C. vulgaris	48	n/a	C	3	577	1483	0.389	0.610	204.9	800	0.113
C. vulgaris	48	n/a	C	3	624	1412	0.442	0.558	257.7	1100	0.169
C. vulgaris	48	n/a	C	3	656	1369	0.479	0.520	318.8	1460	0.205
C. vulgaris	48	n/a	C	3	748	1320	0.567	0.433	341.8	1880	0.25
C. vulgaris	48	n/a	C	3	847	1266	0.669	0.330	327	2360	0.304
C. vulgaris	48	n/a	C	3	884	1237	0.715	0.285	347	2900	0.334
C. vulgaris	48	n/a	T1	3	553	1992	0.278	0.722	75.7	250	0
C. vulgaris	48	n/a	T1	3	631	1939	0.325	0.674	107.5	380	0.027
C. vulgaris	48	n/a	T1	3	664	1880	0.353	0.646	151.8	560	0.059
C. vulgaris	48	n/a	T1	3	702	1801	0.390	0.610	204.9	800	0.106
C. vulgaris	48	n/a	T1	3	770	1737	0.443	0.556	256.8	1100	0.146
C. vulgaris	48	n/a	T1	3	880	1641	0.536	0.463	283.8	1460	0.213
C. vulgaris	48	n/a	T1	3	953	1558	0.612	0.388	306.3	1880	0.278
C. vulgaris	48	n/a	T1	3	1012	1520	0.666	0.334	331	2360	0.31
C. vulgaris	48	n/a	T1	3	1071	1434	0.747	0.253	308.1	2900	0.389
C. vulgaris	48	n/a	T2	3	500	1779	0.281	0.718	75.3	250	0
C. vulgaris	48	n/a	T2	3	570	1698	0.336	0.664	105.9	380	0.047
C. vulgaris	48	n/a	T2	3	588	1650	0.356	0.643	151.2	560	0.078
C. vulgaris	48	n/a	T2	3	618	1589	0.389	0.611	205.2	800	0.119
C. vulgaris	48	n/a	T2	3	659	1525	0.432	0.567	261.9	1100	0.166
C. vulgaris	48	n/a	T2	3	755	1443	0.523	0.476	291.8	1460	0.232
C. vulgaris	48	n/a	T2	3	824	1398	0.589	0.410	323.7	1880	0.272
C. vulgaris	48	n/a	T2	3	879	1325	0.663	0.336	332.9	2360	0.342
C. vulgaris	48	n/a	T2	3	945	1293	0.731	0.269	327.6	2900	0.375
C. vulgaris	48	n/a	T3	3	510	1852	0.275	0.724	76	250	0
C. vulgaris	48	n/a	T3	3	572	1762	0.325	0.675	107.6	380	0.051
C. vulgaris	48	n/a	T3	3	593	1709	0.347	0.653	153.5	560	0.083
C. vulgaris	48	n/a	T3	3	629	1650	0.381	0.618	207.6	800	0.122
C. vulgaris	48	n/a	T3	3	687	1590	0.432	0.567	261.9	1100	0.164
C. vulgaris	48	n/a	T3	3	803	1541	0.521	0.478	293	1460	0.201
C. vulgaris	48	n/a	T3	3	927	1492	0.621	0.378	298.4	1880	0.241
C. vulgaris	48	n/a	T3	3	943	1439	0.655	0.344	340.9	2360	0.287
C. vulgaris	48	n/a	T3	3	996	1385	0.719	0.280	341	2900	0.337
C. vulgaris	72	n/a	C	1	588	2175	0.270	0.729	76.5	250	0
C. vulgaris	72	n/a	C	1	686	2125	0.323	0.677	108	380	0.023
C. vulgaris	72	n/a	C	1	716	2051	0.349	0.650	152.8	560	0.06
C. vulgaris	72	n/a	C	1	784	1972	0.398	0.602	202.2	800	0.102
C. vulgaris	72	n/a	C	1	849	1887	0.450	0.550	254.1	1100	0.152
C. vulgaris	72	n/a	C	1	920	1810	0.508	0.491	301	1460	0.201
C. vulgaris	72	n/a	C	1	1030	1733	0.594	0.405	319.7	1880	0.255
C. vulgaris	72	n/a	C	1	1107	1622	0.682	0.317	314.1	2360	0.34
C. vulgaris	72	n/a	C	1	1157	1689	0.685	0.314	382.4	2900	0.287
C. vulgaris	72	n/a	T1	1	503	1837	0.274	0.726	76.1	250	0
C. vulgaris	72	n/a	T1	1	562	1762	0.319	0.681	108.6	380	0.042
C. vulgaris	72	n/a	T1	1	582	1728	0.337	0.663	155.9	560	0.063
C. vulgaris	72	n/a	T1	1	614	1671	0.367	0.632	212.3	800	0.099
C. vulgaris	72	n/a	T1	1	665	1606	0.414	0.585	270.2	1100	0.143
C. vulgaris	72	n/a	T1	1	750	1540	0.487	0.512	313.9	1460	0.192
C. vulgaris	72	n/a	T1	1	812	1454	0.558	0.441	348.1	1880	0.263
C. vulgaris	72	n/a	T1	1	910	1376	0.661	0.338	334.9	2360	0.335
C. vulgaris	72	n/a	T1	1	1014	1301	0.779	0.220	267.9	2900	0.411
C. vulgaris	72	n/a	T2	1	591	2127	0.278	0.722	75.7	250	0
C. vulgaris	72	n/a	T2	1	653	2041	0.320	0.680	108.5	380	0.042
C. vulgaris	72	n/a	T2	1	690	2030	0.340	0.660	155.2	560	0.047
C. vulgaris	72	n/a	T2	1	729	1942	0.375	0.624	209.6	800	0.095
C. vulgaris	72	n/a	T2	1	783	1875	0.418	0.582	268.8	1100	0.134
C. vulgaris	72	n/a	T2	1	891	1781	0.500	0.499	305.9	1460	0.194
C. vulgaris	72	n/a	T2	1	999	1702	0.587	0.413	326	1880	0.249
C. vulgaris	72	n/a	T2	1	1077	1612	0.668	0.331	328	2360	0.319
C. vulgaris	72	n/a	T2	1	1146	1566	0.732	0.268	326.4	2900	0.358
C. vulgaris	72	n/a	T3	1	459	1689	0.272	0.728	76.4	250	0
C. vulgaris	72	n/a	T3	1	516	1604	0.322	0.678	108.1	380	0.052
C. vulgaris	72	n/a	T3	1	538	1584	0.340	0.660	155.2	560	0.066
C. vulgaris	72	n/a	T3	1	569	1536	0.370	0.629	211.3	800	0.099
C. vulgaris	72	n/a	T3	1	618	1476	0.419	0.581	268.3	1100	0.144
C. vulgaris	72	n/a	T3	1	687	1408	0.488	0.512	313.9	1460	0.199
C. vulgaris	72	n/a	T3	1	759	1355	0.560	0.439	346.5	1880	0.246
C. vulgaris	72	n/a	T3	1	839	1288	0.651	0.348	344.9	2360	0.311
C. vulgaris	72	n/a	T3	1	885	1216	0.728	0.272	331.2	2900	0.388
C. vulgaris	72	n/a	C	2	510	1868	0.273	0.726	76.1	250	0
C. vulgaris	72	n/a	C	2	565	1803	0.313	0.686	109.4	380	0.036
C. vulgaris	72	n/a	C	2	599	1752	0.342	0.658	154.7	560	0.066
C. vulgaris	72	n/a	C	2	637	1697	0.375	0.624	209.6	800	0.1
C. vulgaris	72	n/a	C	2	680	1623	0.419	0.581	268.3	1100	0.15
C. vulgaris	72	n/a	C	2	755	1559	0.484	0.515	315.7	1460	0.198
C. vulgaris	72	n/a	C	2	830	1485	0.559	0.441	348.1	1880	0.257
C. vulgaris	72	n/a	C	2	919	1417	0.649	0.351	347.8	2360	0.318
C. vulgaris	72	n/a	C	2	988	1351	0.731	0.268	326.4	2900	0.382
C. vulgaris	72	n/a	T1	2	494	1792	0.276	0.724	76	250	0
C. vulgaris	72	n/a	T1	2	575	1754	0.328	0.672	107.1	380	0.021
C. vulgaris	72	n/a	T1	2	609	1706	0.357	0.643	151.2	560	0.05
C. vulgaris	72	n/a	T1	2	652	1653	0.394	0.605	203.2	800	0.084
C. vulgaris	72	n/a	T1	2	703	1592	0.442	0.558	257.7	1100	0.125
C. vulgaris	72	n/a	T1	2	755	1539	0.491	0.509	312	1460	0.164
C. vulgaris	72	n/a	T1	2	824	1474	0.559	0.440	347.4	1880	0.215
C. vulgaris	72	n/a	T1	2	944	1413	0.668	0.331	328	2360	0.268
C. vulgaris	72	n/a	T1	2	1007	1339	0.752	0.247	300.8	2900	0.338
C. vulgaris	72	n/a	T2	2	451	1686	0.267	0.732	76.8	250	0
C. vulgaris	72	n/a	T2	2	516	1622	0.318	0.681	108.6	380	0.039
C. vulgaris	72	n/a	T2	2	537	1607	0.334	0.665	156.4	560	0.049
C. vulgaris	72	n/a	T2	2	573	1554	0.369	0.631	212	800	0.084
C. vulgaris	72	n/a	T2	2	613	1496	0.410	0.590	272.5	1100	0.127
C. vulgaris	72	n/a	T2	2	721	1414	0.510	0.490	300.4	1460	0.192
C. vulgaris	72	n/a	T2	2	740	1353	0.547	0.453	357.6	1880	0.246
C. vulgaris	72	n/a	T2	2	831	1266	0.656	0.343	339.9	2360	0.331
C. vulgaris	72	n/a	T2	2	935	1234	0.758	0.242	294.7	2900	0.366
C. vulgaris	72	n/a	T3	2	571	2053	0.278	0.721	75.6	250	0
C. vulgaris	72	n/a	T3	2	637	1961	0.325	0.675	107.6	380	0.046
C. vulgaris	72	n/a	T3	2	666	1906	0.349	0.650	152.8	560	0.077
C. vulgaris	72	n/a	T3	2	714	1872	0.381	0.618	207.6	800	0.096
C. vulgaris	72	n/a	T3	2	778	1810	0.430	0.570	263.3	1100	0.134
C. vulgaris	72	n/a	T3	2	827	1751	0.472	0.527	323.1	1460	0.172
C. vulgaris	72	n/a	T3	2	963	1651	0.583	0.416	328.4	1880	0.243
C. vulgaris	72	n/a	T3	2	1068	1585	0.674	0.326	323	2360	0.295
C. vulgaris	72	n/a	T3	2	1142	1495	0.764	0.236	287.4	2900	0.373
C. vulgaris	72	n/a	C	3	513	1881	0.273	0.727	76.2	250	0
C. vulgaris	72	n/a	C	3	579	1844	0.314	0.686	109.4	380	0.02
C. vulgaris	72	n/a	C	3	606	1780	0.340	0.659	154.9	560	0.056
C. vulgaris	72	n/a	C	3	651	1715	0.380	0.620	208.3	800	0.096
C. vulgaris	72	n/a	C	3	703	1664	0.422	0.577	266.5	1100	0.13
C. vulgaris	72	n/a	C	3	785	1593	0.493	0.507	310.8	1460	0.18
C. vulgaris	72	n/a	C	3	926	1535	0.603	0.396	312.6	1880	0.225
C. vulgaris	72	n/a	C	3	968	1450	0.668	0.332	329	2360	0.297
C. vulgaris	72	n/a	C	3	1056	1381	0.765	0.235	286.1	2900	0.362
C. vulgaris	72	n/a	T1	3	506	1881	0.269	0.730	76.6	250	0
C. vulgaris	72	n/a	T1	3	579	1799	0.322	0.678	108.1	380	0.045
C. vulgaris	72	n/a	T1	3	609	1782	0.342	0.658	154.7	560	0.055
C. vulgaris	72	n/a	T1	3	645	1745	0.370	0.630	211.6	800	0.077
C. vulgaris	72	n/a	T1	3	689	1639	0.420	0.579	267.4	1100	0.147
C. vulgaris	72	n/a	T1	3	789	1547	0.510	0.489	299.7	1460	0.215
C. vulgaris	72	n/a	T1	3	908	1478	0.614	0.385	303.9	1880	0.272
C. vulgaris	72	n/a	T1	3	942	1415	0.666	0.334	331	2360	0.329
C. vulgaris	72	n/a	T1	3	1027	1389	0.739	0.260	316.6	2900	0.354
C. vulgaris	72	n/a	T2	3	535	1997	0.268	0.732	76.8	250	0
C. vulgaris	72	n/a	T2	3	607	1906	0.318	0.681	108.6	380	0.047
C. vulgaris	72	n/a	T2	3	641	1887	0.340	0.660	155.2	560	0.058
C. vulgaris	72	n/a	T2	3	679	1804	0.376	0.623	209.3	800	0.106
C. vulgaris	72	n/a	T2	3	730	1734	0.421	0.579	267.4	1100	0.151
C. vulgaris	72	n/a	T2	3	794	1668	0.476	0.523	320.6	1460	0.197
C. vulgaris	72	n/a	T2	3	965	1582	0.610	0.390	307.9	1880	0.262
C. vulgaris	72	n/a	T2	3	989	1506	0.657	0.343	339.9	2360	0.326
C. vulgaris	72	n/a	T2	3	1029	1434	0.718	0.282	343.4	2900	0.392
C. vulgaris	72	n/a	T3	3	603	2200	0.274	0.725	76.1	250	0
C. vulgaris	72	n/a	T3	3	689	2089	0.330	0.670	106.9	380	0.053
C. vulgaris	72	n/a	T3	3	710	2037	0.349	0.651	153	560	0.08
C. vulgaris	72	n/a	T3	3	757	1918	0.395	0.605	203.2	800	0.147
C. vulgaris	72	n/a	T3	3	815	1887	0.432	0.568	262.4	1100	0.165
C. vulgaris	72	n/a	T3	3	913	1765	0.517	0.482	295.5	1460	0.246
C. vulgaris	72	n/a	T3	3	989	1682	0.588	0.412	325.2	1880	0.307
C. vulgaris	72	n/a	T3	3	1095	1585	0.691	0.309	306.2	2360	0.388
C. vulgaris	72	n/a	T3	3	1155	1496	0.772	0.227	276.4	2900	0.47
C. vulgaris	96	n/a	C	1	755	2659	0.284	0.716	75.1	250	0
C. vulgaris	96	n/a	C	1	870	2400	0.363	0.637	101.6	380	0.107
C. vulgaris	96	n/a	C	1	888	2341	0.379	0.620	145.8	560	0.135
C. vulgaris	96	n/a	C	1	941	2304	0.408	0.591	198.5	800	0.154
C. vulgaris	96	n/a	C	1	1018	2271	0.448	0.551	254.5	1100	0.17
C. vulgaris	96	n/a	C	1	1165	2245	0.519	0.481	294.9	1460	0.184
C. vulgaris	96	n/a	C	1	1384	2198	0.630	0.370	292.1	1880	0.209
C. vulgaris	96	n/a	C	1	1439	2165	0.665	0.335	332	2360	0.228
C. vulgaris	96	n/a	C	1	1632	2118	0.771	0.229	278.8	2900	0.255
C. vulgaris	96	n/a	T1	1	738	2727	0.271	0.729	76.5	250	0
C. vulgaris	96	n/a	T1	1	836	2480	0.337	0.662	105.5	380	0.099
C. vulgaris	96	n/a	T1	1	865	2385	0.363	0.637	149.7	560	0.143
C. vulgaris	96	n/a	T1	1	912	2317	0.394	0.606	203.6	800	0.176
C. vulgaris	96	n/a	T1	1	986	2253	0.438	0.562	259.6	1100	0.21
C. vulgaris	96	n/a	T1	1	1059	2189	0.484	0.516	316.3	1460	0.245
C. vulgaris	96	n/a	T1	1	1219	2129	0.573	0.427	337	1880	0.28
C. vulgaris	96	n/a	T1	1	1345	2068	0.650	0.349	345.9	2360	0.318
C. vulgaris	96	n/a	T1	1	1529	2001	0.764	0.235	286.1	2900	0.362
C. vulgaris	96	n/a	T2	1	903	3162	0.286	0.714	74.9	250	0
C. vulgaris	96	n/a	T2	1	1030	2831	0.364	0.636	101.4	380	0.116
C. vulgaris	96	n/a	T2	1	1043	2724	0.383	0.617	145	560	0.16
C. vulgaris	96	n/a	T2	1	1100	2679	0.411	0.589	197.9	800	0.18
C. vulgaris	96	n/a	T2	1	1200	2659	0.451	0.548	253.1	1100	0.189
C. vulgaris	96	n/a	T2	1	1284	2616	0.491	0.509	312	1460	0.208
C. vulgaris	96	n/a	T2	1	1601	2574	0.622	0.378	298.4	1880	0.228
C. vulgaris	96	n/a	T2	1	1669	2495	0.669	0.331	328	2360	0.267
C. vulgaris	96	n/a	T2	1	1763	2451	0.719	0.280	341	2900	0.29
C. vulgaris	96	n/a	T3	1	667	2417	0.276	0.724	76	250	0
C. vulgaris	96	n/a	T3	1	751	2272	0.331	0.669	106.7	380	0.063
C. vulgaris	96	n/a	T3	1	767	2222	0.345	0.654	153.8	560	0.087
C. vulgaris	96	n/a	T3	1	817	2149	0.380	0.619	207.9	800	0.124
C. vulgaris	96	n/a	T3	1	885	2048	0.432	0.567	261.9	1100	0.18
C. vulgaris	96	n/a	T3	1	957	1989	0.481	0.518	317.6	1460	0.215
C. vulgaris	96	n/a	T3	1	1124	1944	0.578	0.421	332.3	1880	0.243
C. vulgaris	96	n/a	T3	1	1215	1890	0.643	0.357	353.8	2360	0.278
C. vulgaris	96	n/a	T3	1	1296	1830	0.708	0.291	354.3	2900	0.32
C. vulgaris	96	n/a	C	2	692	2449	0.283	0.717	75.2	250	0
C. vulgaris	96	n/a	C	2	781	2298	0.340	0.660	105.3	380	0.065
C. vulgaris	96	n/a	C	2	798	2225	0.359	0.641	150.6	560	0.1
C. vulgaris	96	n/a	C	2	836	2125	0.393	0.606	203.6	800	0.152
C. vulgaris	96	n/a	C	2	900	2078	0.433	0.566	261.4	1100	0.178
C. vulgaris	96	n/a	C	2	946	2029	0.466	0.533	326.7	1460	0.206
C. vulgaris	96	n/a	C	2	1092	1959	0.557	0.442	348.9	1880	0.25
C. vulgaris	96	n/a	C	2	1224	1901	0.644	0.356	352.8	2360	0.288
C. vulgaris	96	n/a	C	2	1287	1854	0.694	0.305	371.4	2900	0.32
C. vulgaris	96	n/a	T1	2	645	2315	0.279	0.721	75.6	250	0
C. vulgaris	96	n/a	T1	2	731	2084	0.351	0.649	103.5	380	0.11
C. vulgaris	96	n/a	T1	2	756	2025	0.373	0.626	147.1	560	0.143
C. vulgaris	96	n/a	T1	2	800	1968	0.407	0.593	199.2	800	0.176
C. vulgaris	96	n/a	T1	2	876	1961	0.447	0.553	255.4	1100	0.18
C. vulgaris	96	n/a	T1	2	945	1924	0.491	0.508	311.4	1460	0.203
C. vulgaris	96	n/a	T1	2	1118	1891	0.591	0.408	322.1	1880	0.224
C. vulgaris	96	n/a	T1	2	1235	1845	0.669	0.330	327	2360	0.254
C. vulgaris	96	n/a	T1	2	1308	1809	0.723	0.276	336.1	2900	0.279
C. vulgaris	96	n/a	T2	2	663	2423	0.274	0.726	76.1	250	0
C. vulgaris	96	n/a	T2	2	742	2206	0.336	0.663	105.7	380	0.098
C. vulgaris	96	n/a	T2	2	761	2118	0.359	0.640	150.5	560	0.144
C. vulgaris	96	n/a	T2	2	800	2059	0.389	0.611	205.2	800	0.176
C. vulgaris	96	n/a	T2	2	858	1998	0.429	0.570	263.3	1100	0.212
C. vulgaris	96	n/a	T2	2	935	1932	0.484	0.516	316.3	1460	0.254
C. vulgaris	96	n/a	T2	2	1132	1874	0.604	0.395	311.8	1880	0.292
C. vulgaris	96	n/a	T2	2	1165	1806	0.645	0.354	350.8	2360	0.341
C. vulgaris	96	n/a	T2	2	1265	1779	0.711	0.288	350.7	2900	0.362
C. vulgaris	96	n/a	T3	2	861	2985	0.288	0.711	74.5	250	0
C. vulgaris	96	n/a	T3	2	970	2703	0.359	0.641	102.2	380	0.104
C. vulgaris	96	n/a	T3	2	988	2605	0.379	0.620	145.8	560	0.145
C. vulgaris	96	n/a	T3	2	1044	2514	0.415	0.584	196.2	800	0.187
C. vulgaris	96	n/a	T3	2	1138	2511	0.453	0.546	252.2	1100	0.188
C. vulgaris	96	n/a	T3	2	1347	2451	0.550	0.450	275.9	1460	0.217
C. vulgaris	96	n/a	T3	2	1381	2386	0.579	0.421	332.3	1880	0.251
C. vulgaris	96	n/a	T3	2	1579	2354	0.671	0.329	326	2360	0.268
C. vulgaris	96	n/a	T3	2	1725	2257	0.764	0.235	286.1	2900	0.322
C. vulgaris	96	n/a	C	3	702	2468	0.284	0.715	75	250	0
C. vulgaris	96	n/a	C	3	796	2260	0.352	0.647	103.2	380	0.092
C. vulgaris	96	n/a	C	3	805	2192	0.367	0.632	148.5	560	0.125
C. vulgaris	96	n/a	C	3	849	2131	0.398	0.601	201.9	800	0.158
C. vulgaris	96	n/a	C	3	922	2073	0.445	0.555	256.3	1100	0.19
C. vulgaris	96	n/a	C	3	979	2049	0.478	0.522	320	1460	0.204
C. vulgaris	96	n/a	C	3	1210	1982	0.610	0.389	307.1	1880	0.245
C. vulgaris	96	n/a	C	3	1279	1951	0.656	0.344	340.9	2360	0.264
C. vulgaris	96	n/a	C	3	1396	1907	0.732	0.267	325.1	2900	0.294
C. vulgaris	96	n/a	T1	3	637	2298	0.277	0.722	75.7	250	0
C. vulgaris	96	n/a	T1	3	704	2040	0.345	0.654	104.3	380	0.126
C. vulgaris	96	n/a	T1	3	717	1957	0.366	0.633	148.8	560	0.174
C. vulgaris	96	n/a	T1	3	750	1884	0.398	0.601	201.9	800	0.219
C. vulgaris	96	n/a	T1	3	815	1829	0.446	0.554	255.9	1100	0.256
C. vulgaris	96	n/a	T1	3	872	1770	0.493	0.507	310.8	1460	0.298
C. vulgaris	96	n/a	T1	3	979	1716	0.571	0.429	338.6	1880	0.339
C. vulgaris	96	n/a	T1	3	1088	1680	0.648	0.352	348.8	2360	0.367
C. vulgaris	96	n/a	T1	3	1150	1621	0.709	0.290	353.2	2900	0.417
C. vulgaris	96	n/a	T2	3	775	2704	0.287	0.713	74.8	250	0
C. vulgaris	96	n/a	T2	3	874	2491	0.351	0.649	103.5	380	0.085
C. vulgaris	96	n/a	T2	3	893	2415	0.370	0.630	148.1	560	0.119
C. vulgaris	96	n/a	T2	3	933	2351	0.397	0.603	202.6	800	0.15
C. vulgaris	96	n/a	T2	3	1015	2309	0.440	0.560	258.7	1100	0.171
C. vulgaris	96	n/a	T2	3	1217	2244	0.542	0.457	280.2	1460	0.204
C. vulgaris	96	n/a	T2	3	1279	2213	0.578	0.422	333.1	1880	0.221
C. vulgaris	96	n/a	T2	3	1392	2138	0.651	0.348	344.9	2360	0.264
C. vulgaris	96	n/a	T2	3	1517	2107	0.720	0.280	341	2900	0.283
C. vulgaris	96	n/a	T3	3	721	2502	0.288	0.711	74.5	250	0
C. vulgaris	96	n/a	T3	3	804	2242	0.359	0.641	102.2	380	0.115
C. vulgaris	96	n/a	T3	3	819	2186	0.375	0.625	147	560	0.144
C. vulgaris	96	n/a	T3	3	863	2133	0.405	0.595	199.9	800	0.172
C. vulgaris	96	n/a	T3	3	937	2084	0.450	0.550	254.1	1100	0.2
C. vulgaris	96	n/a	T3	3	1032	2058	0.501	0.498	305.3	1460	0.215
C. vulgaris	96	n/a	T3	3	1229	2020	0.608	0.391	308.7	1880	0.238
C. vulgaris	96	n/a	T3	3	1301	1962	0.663	0.336	332.9	2360	0.275
C. vulgaris	96	n/a	T3	3	1443	1907	0.757	0.243	295.9	2900	0.312
C. vulgaris	120	0	C	1	604	2019	0.299	0.700	73.5	250	0
C. vulgaris	120	0	C	1	666	1782	0.374	0.626	99.8	380	0.132
C. vulgaris	120	0	C	1	687	1718	0.400	0.600	141.1	560	0.175
C. vulgaris	120	0	C	1	722	1682	0.429	0.570	191.5	800	0.2
C. vulgaris	120	0	C	1	788	1686	0.467	0.532	245.7	1100	0.197
C. vulgaris	120	0	C	1	880	1649	0.534	0.466	285.6	1460	0.224
C. vulgaris	120	0	C	1	962	1624	0.592	0.407	321.3	1880	0.243
C. vulgaris	120	0	C	1	1082	1601	0.676	0.324	321.1	2360	0.261
C. vulgaris	120	0	C	1	1149	1561	0.736	0.263	320.2	2900	0.293
C. vulgaris	120	0	T1	1	596	2012	0.296	0.703	73.7	250	0
C. vulgaris	120	0	T1	1	683	1810	0.377	0.622	99.2	380	0.111
C. vulgaris	120	0	T1	1	699	1755	0.398	0.601	141.2	560	0.146
C. vulgaris	120	0	T1	1	744	1752	0.425	0.575	193.2	800	0.148
C. vulgaris	120	0	T1	1	809	1718	0.471	0.529	244.3	1100	0.171
C. vulgaris	120	0	T1	1	928	1708	0.543	0.456	279.5	1460	0.177
C. vulgaris	120	0	T1	1	1032	1650	0.625	0.374	295.2	1880	0.219
C. vulgaris	120	0	T1	1	1103	1628	0.678	0.322	319.1	2360	0.235
C. vulgaris	120	0	T1	1	1184	1575	0.752	0.248	302	2900	0.277
C. vulgaris	120	0	T2	1	635	2121	0.299	0.700	73.5	250	0
C. vulgaris	120	0	T2	1	708	1840	0.385	0.615	98.1	380	0.152
C. vulgaris	120	0	T2	1	719	1780	0.404	0.596	140.1	560	0.191
C. vulgaris	120	0	T2	1	762	1745	0.437	0.563	189.1	800	0.215
C. vulgaris	120	0	T2	1	820	1744	0.470	0.529	244.3	1100	0.216
C. vulgaris	120	0	T2	1	927	1717	0.540	0.460	282	1460	0.235
C. vulgaris	120	0	T2	1	978	1678	0.583	0.417	329.1	1880	0.264
C. vulgaris	120	0	T2	1	1120	1640	0.683	0.317	314.1	2360	0.293
C. vulgaris	120	0	T2	1	1174	1591	0.738	0.262	319.1	2900	0.333
C. vulgaris	120	0	T3	1	514	1715	0.300	0.700	73.5	250	0
C. vulgaris	120	0	T3	1	576	1557	0.370	0.630	100.5	380	0.101
C. vulgaris	120	0	T3	1	598	1512	0.396	0.604	142	560	0.134
C. vulgaris	120	0	T3	1	627	1497	0.419	0.581	195.2	800	0.145
C. vulgaris	120	0	T3	1	686	1449	0.473	0.526	243	1100	0.183
C. vulgaris	120	0	T3	1	722	1390	0.519	0.480	294.3	1460	0.233
C. vulgaris	120	0	T3	1	783	1330	0.589	0.411	324.4	1880	0.289
C. vulgaris	120	0	T3	1	885	1269	0.697	0.302	299.2	2360	0.351
C. vulgaris	120	0	T3	1	921	1212	0.760	0.240	292.3	2900	0.415
C. vulgaris	120	0	C	2	598	1951	0.307	0.693	72.7	250	0
C. vulgaris	120	0	C	2	679	1771	0.383	0.616	98.2	380	0.101
C. vulgaris	120	0	C	2	696	1715	0.406	0.594	139.6	560	0.137
C. vulgaris	120	0	C	2	722	1674	0.431	0.568	190.8	800	0.165
C. vulgaris	120	0	C	2	786	1648	0.477	0.523	241.5	1100	0.183
C. vulgaris	120	0	C	2	917	1613	0.569	0.431	264.2	1460	0.209
C. vulgaris	120	0	C	2	954	1542	0.619	0.381	300.8	1880	0.265
C. vulgaris	120	0	C	2	1035	1503	0.689	0.311	308.1	2360	0.298
C. vulgaris	120	0	C	2	1086	1430	0.759	0.240	292.3	2900	0.364
C. vulgaris	120	0	T1	2	600	1919	0.313	0.687	72	250	0
C. vulgaris	120	0	T1	2	650	1649	0.394	0.605	96.5	380	0.163
C. vulgaris	120	0	T1	2	671	1606	0.418	0.582	136.8	560	0.194
C. vulgaris	120	0	T1	2	711	1579	0.450	0.549	184.4	800	0.215
C. vulgaris	120	0	T1	2	781	1588	0.492	0.508	234.6	1100	0.208
C. vulgaris	120	0	T1	2	856	1591	0.538	0.461	282.6	1460	0.206
C. vulgaris	120	0	T1	2	946	1575	0.601	0.399	315	1880	0.218
C. vulgaris	120	0	T1	2	1065	1522	0.700	0.300	297.3	2360	0.26
C. vulgaris	120	0	T1	2	1190	1490	0.799	0.201	244.7	2900	0.287
C. vulgaris	120	0	T2	2	587	1988	0.295	0.704	73.9	250	0
C. vulgaris	120	0	T2	2	664	1746	0.380	0.619	98.7	380	0.138
C. vulgaris	120	0	T2	2	677	1696	0.399	0.600	141.1	560	0.172
C. vulgaris	120	0	T2	2	723	1661	0.435	0.564	189.5	800	0.196
C. vulgaris	120	0	T2	2	783	1622	0.483	0.517	238.8	1100	0.225
C. vulgaris	120	0	T2	2	818	1585	0.516	0.483	296.1	1460	0.254
C. vulgaris	120	0	T2	2	948	1488	0.637	0.362	285.7	1880	0.336
C. vulgaris	120	0	T2	2	999	1420	0.704	0.296	293.3	2360	0.4
C. vulgaris	120	0	T2	2	1032	1342	0.769	0.230	280.1	2900	0.481
C. vulgaris	120	0	T3	2	575	1872	0.307	0.692	72.6	250	0
C. vulgaris	120	0	T3	2	646	1630	0.396	0.603	96.1	380	0.148
C. vulgaris	120	0	T3	2	663	1617	0.410	0.589	138.5	560	0.157
C. vulgaris	120	0	T3	2	694	1584	0.438	0.561	188.4	800	0.181
C. vulgaris	120	0	T3	2	759	1574	0.482	0.517	238.8	1100	0.189
C. vulgaris	120	0	T3	2	816	1546	0.528	0.472	289.3	1460	0.21
C. vulgaris	120	0	T3	2	973	1533	0.635	0.365	288.2	1880	0.221
C. vulgaris	120	0	T3	2	1040	1487	0.699	0.300	297.3	2360	0.258
C. vulgaris	120	0	T3	2	1086	1442	0.753	0.246	299.6	2900	0.298
C. vulgaris	120	0	C	3	615	1971	0.312	0.687	72	250	0
C. vulgaris	120	0	C	3	684	1739	0.393	0.606	96.6	380	0.133
C. vulgaris	120	0	C	3	701	1690	0.415	0.585	137.5	560	0.166
C. vulgaris	120	0	C	3	748	1678	0.446	0.554	186.1	800	0.174
C. vulgaris	120	0	C	3	812	1655	0.491	0.509	235.1	1100	0.19
C. vulgaris	120	0	C	3	873	1644	0.531	0.468	286.9	1460	0.198
C. vulgaris	120	0	C	3	1018	1643	0.620	0.380	300	1880	0.199
C. vulgaris	120	0	C	3	1103	1593	0.692	0.307	304.2	2360	0.237
C. vulgaris	120	0	C	3	1158	1545	0.750	0.250	304.5	2900	0.275
C. vulgaris	120	0	T1	3	591	1988	0.297	0.702	73.6	250	0
C. vulgaris	120	0	T1	3	669	1742	0.384	0.615	98.1	380	0.141
C. vulgaris	120	0	T1	3	688	1685	0.408	0.591	138.9	560	0.179
C. vulgaris	120	0	T1	3	729	1643	0.444	0.556	186.8	800	0.209
C. vulgaris	120	0	T1	3	784	1589	0.493	0.506	233.7	1100	0.251
C. vulgaris	120	0	T1	3	827	1519	0.544	0.455	278.9	1460	0.308
C. vulgaris	120	0	T1	3	932	1436	0.649	0.350	276.3	1880	0.384
C. vulgaris	120	0	T1	3	980	1374	0.713	0.286	283.4	2360	0.446
C. vulgaris	120	0	T1	3	999	1333	0.749	0.250	304.5	2900	0.491
C. vulgaris	120	0	T2	3	601	1923	0.313	0.687	72	250	0
C. vulgaris	120	0	T2	3	680	1708	0.398	0.601	95.8	380	0.125
C. vulgaris	120	0	T2	3	691	1651	0.419	0.581	136.5	560	0.164
C. vulgaris	120	0	T2	3	726	1639	0.443	0.557	187.1	800	0.173
C. vulgaris	120	0	T2	3	787	1613	0.488	0.512	236.5	1100	0.192
C. vulgaris	120	0	T2	3	843	1605	0.525	0.474	290.6	1460	0.198
C. vulgaris	120	0	T2	3	923	1562	0.591	0.409	322.8	1880	0.231
C. vulgaris	120	0	T2	3	1047	1523	0.687	0.312	309.2	2360	0.262
C. vulgaris	120	0	T2	3	1103	1475	0.748	0.252	306.9	2900	0.303
C. vulgaris	120	0	T3	3	565	1840	0.307	0.692	72.6	250	0
C. vulgaris	120	0	T3	3	614	1542	0.398	0.601	95.8	380	0.193
C. vulgaris	120	0	T3	3	625	1466	0.426	0.573	134.7	560	0.255
C. vulgaris	120	0	T3	3	660	1447	0.456	0.543	182.4	800	0.271
C. vulgaris	120	0	T3	3	710	1435	0.495	0.505	233.2	1100	0.282
C. vulgaris	120	0	T3	3	793	1400	0.566	0.433	265.4	1460	0.314
C. vulgaris	120	0	T3	3	866	1370	0.632	0.367	289.7	1880	0.343
C. vulgaris	120	0	T3	3	938	1328	0.706	0.293	290.3	2360	0.385
C. vulgaris	120	0	T3	3	1003	1273	0.788	0.212	258.2	2900	0.445
C. vulgaris	121	1	C	1	602	2084	0.288867562	0.711	74.5	250	0
C. vulgaris	121	1	C	1	673	1801	0.373681288	0.626	99.8	380	0.157
C. vulgaris	121	1	C	1	688	1741	0.395175187	0.604	142	560	0.197
C. vulgaris	121	1	C	1	726	1729	0.419895894	0.58	194.8	800	0.205
C. vulgaris	121	1	C	1	793	1704	0.465375587	0.534	246.7	1100	0.223
C. vulgaris	121	1	C	1	922	1683	0.547831254	0.452	277.1	1460	0.238
C. vulgaris	121	1	C	1	954	1649	0.578532444	0.421	332.3	1880	0.263
C. vulgaris	121	1	C	1	1074	1587	0.676748582	0.323	320.1	2360	0.313
C. vulgaris	121	1	C	1	1148	1549	0.741123305	0.258	314.2	2900	0.345
C. vulgaris	121	1	T1	1	628	2095	0.299761337	0.7	73.5	250	0
C. vulgaris	121	1	T1	1	698	1788	0.390380313	0.609	97.1	380	0.171
C. vulgaris	121	1	T1	1	715	1782	0.401234568	0.598	140.6	560	0.175
C. vulgaris	121	1	T1	1	766	1748	0.438215103	0.561	188.4	800	0.198
C. vulgaris	121	1	T1	1	824	1742	0.473019518	0.526	243	1100	0.202
C. vulgaris	121	1	T1	1	885	1716	0.515734266	0.484	296.7	1460	0.22
C. vulgaris	121	1	T1	1	1012	1699	0.595644497	0.404	318.9	1880	0.233
C. vulgaris	121	1	T1	1	1142	1693	0.674542233	0.325	322.1	2360	0.237
C. vulgaris	121	1	T1	1	1296	1642	0.789281364	0.21	255.7	2900	0.275
C. vulgaris	121	1	T2	1	646	2098	0.307912297	0.692	72.6	250	0
C. vulgaris	121	1	T2	1	717	1809	0.396351575	0.603	96.1	380	0.159
C. vulgaris	121	1	T2	1	730	1779	0.410342889	0.589	138.5	560	0.179
C. vulgaris	121	1	T2	1	770	1758	0.437997725	0.562	188.8	800	0.193
C. vulgaris	121	1	T2	1	832	1771	0.469791078	0.53	244.8	1100	0.184
C. vulgaris	121	1	T2	1	947	1748	0.541762014	0.458	280.8	1460	0.2
C. vulgaris	121	1	T2	1	1015	1702	0.596357227	0.403	318.1	1880	0.232
C. vulgaris	121	1	T2	1	1130	1671	0.676241771	0.323	320.1	2360	0.255
C. vulgaris	121	1	T2	1	1193	1612	0.740074442	0.259	315.4	2900	0.301
C. vulgaris	121	1	T3	1	553	1886	0.29321315	0.706	74	250	0
C. vulgaris	121	1	T3	1	611	1622	0.376695438	0.623	99.3	380	0.162
C. vulgaris	121	1	T3	1	619	1589	0.389553178	0.61	143.4	560	0.186
C. vulgaris	121	1	T3	1	655	1556	0.420951157	0.579	194.5	800	0.212
C. vulgaris	121	1	T3	1	710	1528	0.464659686	0.535	247.1	1100	0.234
C. vulgaris	121	1	T3	1	762	1488	0.512096774	0.487	298.6	1460	0.267
C. vulgaris	121	1	T3	1	925	1455	0.635738832	0.364	287.3	1880	0.296
C. vulgaris	121	1	T3	1	949	1391	0.682242991	0.317	314.1	2360	0.355
C. vulgaris	121	1	T3	1	1000	1351	0.74019245	0.259	315.4	2900	0.396
C. vulgaris	121	1	C	2	613	1999	0.306653327	0.693	72.7	250	0
C. vulgaris	121	1	C	2	691	1714	0.403150525	0.596	95	380	0.166
C. vulgaris	121	1	C	2	699	1689	0.413854352	0.586	137.7	560	0.183
C. vulgaris	121	1	C	2	744	1661	0.447922938	0.552	185.4	800	0.203
C. vulgaris	121	1	C	2	805	1650	0.487878788	0.512	236.5	1100	0.211
C. vulgaris	121	1	C	2	884	1622	0.545006165	0.454	278.3	1460	0.232
C. vulgaris	121	1	C	2	984	1567	0.6279515	0.372	293.6	1880	0.275
C. vulgaris	121	1	C	2	1061	1500	0.707333333	0.292	289.3	2360	0.332
C. vulgaris	121	1	C	2	1168	1479	0.789722786	0.21	255.7	2900	0.351
C. vulgaris	121	1	T1	2	586	1988	0.294768612	0.705	74	250	0
C. vulgaris	121	1	T1	2	658	1742	0.377726751	0.622	99.2	380	0.141
C. vulgaris	121	1	T1	2	672	1667	0.403119376	0.596	140.1	560	0.192
C. vulgaris	121	1	T1	2	714	1670	0.42754491	0.572	192.1	800	0.19
C. vulgaris	121	1	T1	2	777	1643	0.472915399	0.527	243.4	1100	0.209
C. vulgaris	121	1	T1	2	934	1645	0.567781155	0.432	264.8	1460	0.208
C. vulgaris	121	1	T1	2	997	1588	0.627833753	0.372	293.6	1880	0.251
C. vulgaris	121	1	T1	2	1046	1565	0.668370607	0.331	328	2360	0.27
C. vulgaris	121	1	T1	2	1180	1513	0.779907469	0.22	267.9	2900	0.313
C. vulgaris	121	1	T2	2	636	2123	0.299576072	0.7	73.5	250	0
C. vulgaris	121	1	T2	2	713	1867	0.38189609	0.618	98.6	380	0.137
C. vulgaris	121	1	T2	2	729	1834	0.397491821	0.602	141.5	560	0.157
C. vulgaris	121	1	T2	2	771	1796	0.429287305	0.57	191.5	800	0.182
C. vulgaris	121	1	T2	2	832	1798	0.462736374	0.537	248	1100	0.18
C. vulgaris	121	1	T2	2	888	1787	0.496922216	0.503	308.3	1460	0.188
C. vulgaris	121	1	T2	2	1035	1739	0.595169638	0.404	318.9	1880	0.22
C. vulgaris	121	1	T2	2	1142	1702	0.670975323	0.329	326	2360	0.247
C. vulgaris	121	1	T2	2	1291	1643	0.78575776	0.214	260.6	2900	0.292
C. vulgaris	121	1	T3	2	576	1882	0.306057386	0.693	72.7	250	0
C. vulgaris	121	1	T3	2	649	1632	0.397671569	0.602	96	380	0.153
C. vulgaris	121	1	T3	2	656	1598	0.410513141	0.589	138.5	560	0.177
C. vulgaris	121	1	T3	2	703	1585	0.443533123	0.556	186.8	800	0.187
C. vulgaris	121	1	T3	2	767	1581	0.48513599	0.514	237.4	1100	0.19
C. vulgaris	121	1	T3	2	859	1568	0.547831633	0.452	277.1	1460	0.2
C. vulgaris	121	1	T3	2	944	1521	0.620644313	0.379	299.2	1880	0.237
C. vulgaris	121	1	T3	2	1025	1476	0.694444444	0.305	302.3	2360	0.275
C. vulgaris	121	1	T3	2	1111	1426	0.779102384	0.22	267.9	2900	0.319
C. vulgaris	121	1	C	3	603	2025	0.297777778	0.702	73.6	250	0
C. vulgaris	121	1	C	3	673	1767	0.380871534	0.619	98.7	380	0.146
C. vulgaris	121	1	C	3	693	1701	0.407407407	0.592	139.1	560	0.19
C. vulgaris	121	1	C	3	742	1704	0.435446009	0.564	189.5	800	0.188
C. vulgaris	121	1	C	3	813	1714	0.474329055	0.525	242.5	1100	0.181
C. vulgaris	121	1	C	3	977	1694	0.57674144	0.423	259.3	1460	0.195
C. vulgaris	121	1	C	3	1071	1662	0.644404332	0.355	280.3	1880	0.218
C. vulgaris	121	1	C	3	1096	1617	0.677798392	0.322	319.1	2360	0.252
C. vulgaris	121	1	C	3	1231	1568	0.785076531	0.214	260.6	2900	0.291
C. vulgaris	121	1	T1	3	641	2131	0.300797748	0.699	73.3	250	0
C. vulgaris	121	1	T1	3	721	1813	0.397683398	0.602	96	380	0.175
C. vulgaris	121	1	T1	3	734	1782	0.411896745	0.588	138.2	560	0.195
C. vulgaris	121	1	T1	3	782	1771	0.441558442	0.558	187.4	800	0.203
C. vulgaris	121	1	T1	3	844	1742	0.484500574	0.515	237.8	1100	0.223
C. vulgaris	121	1	T1	3	892	1719	0.518906341	0.481	294.9	1460	0.239
C. vulgaris	121	1	T1	3	1098	1647	0.666666667	0.333	262.9	1880	0.293
C. vulgaris	121	1	T1	3	1116	1613	0.691878487	0.308	305.2	2360	0.321
C. vulgaris	121	1	T1	3	1233	1550	0.795483871	0.204	248.4	2900	0.374
C. vulgaris	121	1	T2	3	624	2030	0.307389163	0.692	72.6	250	0
C. vulgaris	121	1	T2	3	699	1740	0.401724138	0.598	95.4	380	0.166
C. vulgaris	121	1	T2	3	713	1725	0.413333333	0.586	137.7	560	0.176
C. vulgaris	121	1	T2	3	758	1725	0.43942029	0.56	188.1	800	0.176
C. vulgaris	121	1	T2	3	825	1736	0.475230415	0.524	242	1100	0.169
C. vulgaris	121	1	T2	3	923	1723	0.535693558	0.464	284.5	1460	0.178
C. vulgaris	121	1	T2	3	991	1691	0.586043761	0.413	326	1880	0.2
C. vulgaris	121	1	T2	3	1133	1665	0.68048048	0.319	316.1	2360	0.219
C. vulgaris	121	1	T2	3	1212	1641	0.73857404	0.261	317.8	2900	0.237
C. vulgaris	121	1	T3	3	557	1765	0.315580737	0.684	71.8	250	0
C. vulgaris	121	1	T3	3	633	1593	0.397363465	0.602	96	380	0.107
C. vulgaris	121	1	T3	3	650	1539	0.422352177	0.577	135.6	560	0.146
C. vulgaris	121	1	T3	3	693	1532	0.452349869	0.547	183.7	800	0.152
C. vulgaris	121	1	T3	3	750	1531	0.489875898	0.51	235.6	1100	0.152
C. vulgaris	121	1	T3	3	824	1519	0.542462146	0.457	280.2	1460	0.161
C. vulgaris	121	1	T3	3	961	1484	0.647574124	0.352	277.8	1880	0.189
C. vulgaris	121	1	T3	3	1009	1435	0.703135889	0.296	293.3	2360	0.229
C. vulgaris	121	1	T3	3	1052	1403	0.74982181	0.25	304.5	2900	0.258
C. vulgaris	123	3	C	1	707	2169	0.325956662	0.674	70.7	250	0
C. vulgaris	123	3	C	1	787	1879	0.418839808	0.581	92.6	380	0.154
C. vulgaris	123	3	C	1	795	1851	0.429497569	0.57	134	560	0.171
C. vulgaris	123	3	C	1	829	1849	0.44835046	0.551	185.1	800	0.173
C. vulgaris	123	3	C	1	892	1852	0.481641469	0.518	239.3	1100	0.171
C. vulgaris	123	3	C	1	994	1852	0.536717063	0.463	283.8	1460	0.171
C. vulgaris	123	3	C	1	1069	1831	0.583833971	0.416	328.4	1880	0.184
C. vulgaris	123	3	C	1	1236	1814	0.681367144	0.318	315.1	2360	0.195
C. vulgaris	123	3	C	1	1353	1776	0.761824324	0.238	289.8	2900	0.221
C. vulgaris	123	3	T1	1	736	2286	0.321959755	0.678	71.1	250	0
C. vulgaris	123	3	T1	1	838	2031	0.412604628	0.587	93.6	380	0.125
C. vulgaris	123	3	T1	1	859	2049	0.419228892	0.58	136.4	560	0.115
C. vulgaris	123	3	T1	1	909	2044	0.444716243	0.555	186.4	800	0.118
C. vulgaris	123	3	T1	1	989	2054	0.481499513	0.518	239.3	1100	0.112
C. vulgaris	123	3	T1	1	1048	2031	0.516001969	0.483	296.1	1460	0.125
C. vulgaris	123	3	T1	1	1202	1989	0.604323781	0.395	311.8	1880	0.149
C. vulgaris	123	3	T1	1	1367	1970	0.693908629	0.306	303.2	2360	0.16
C. vulgaris	123	3	T1	1	1465	1926	0.760643821	0.239	291	2900	0.186
C. vulgaris	123	3	T2	1	728	2287	0.318320944	0.681	71.4	250	0
C. vulgaris	123	3	T2	1	817	1953	0.418330773	0.581	92.6	380	0.171
C. vulgaris	123	3	T2	1	823	1946	0.422918808	0.577	135.6	560	0.175
C. vulgaris	123	3	T2	1	868	1945	0.446272494	0.553	185.8	800	0.175
C. vulgaris	123	3	T2	1	936	1959	0.477794793	0.522	241.1	1100	0.167
C. vulgaris	123	3	T2	1	1010	1939	0.520887055	0.479	293.6	1460	0.179
C. vulgaris	123	3	T2	1	1125	1936	0.581095041	0.418	330	1880	0.181
C. vulgaris	123	3	T2	1	1301	1906	0.682581322	0.317	314.1	2360	0.199
C. vulgaris	123	3	T2	1	1425	1874	0.76040555	0.239	291	2900	0.22
C. vulgaris	123	3	T3	1	609	1945	0.31311054	0.686	71.9	250	0
C. vulgaris	123	3	T3	1	689	1698	0.405771496	0.594	94.7	380	0.145
C. vulgaris	123	3	T3	1	703	1702	0.413043478	0.586	137.7	560	0.142
C. vulgaris	123	3	T3	1	739	1676	0.440930788	0.559	187.8	800	0.16
C. vulgaris	123	3	T3	1	807	1668	0.48381295	0.516	238.3	1100	0.166
C. vulgaris	123	3	T3	1	966	1639	0.589383771	0.41	251.4	1460	0.186
C. vulgaris	123	3	T3	1	973	1585	0.613880126	0.386	304.7	1880	0.227
C. vulgaris	123	3	T3	1	1100	1549	0.710135571	0.289	286.4	2360	0.255
C. vulgaris	123	3	T3	1	1175	1532	0.766971279	0.233	283.7	2900	0.269
C. vulgaris	123	3	C	2	721	2142	0.336601307	0.663	69.5	250	0
C. vulgaris	123	3	C	2	816	1880	0.434042553	0.565	90.1	380	0.139
C. vulgaris	123	3	C	2	819	1876	0.436567164	0.563	132.3	560	0.141
C. vulgaris	123	3	C	2	862	1898	0.454162276	0.545	183.1	800	0.128
C. vulgaris	123	3	C	2	934	1917	0.487219614	0.512	236.5	1100	0.117
C. vulgaris	123	3	C	2	997	1890	0.527513228	0.472	289.3	1460	0.133
C. vulgaris	123	3	C	2	1191	1857	0.641357027	0.358	282.6	1880	0.153
C. vulgaris	123	3	C	2	1285	1830	0.702185792	0.297	294.3	2360	0.17
C. vulgaris	123	3	C	2	1404	1808	0.776548673	0.223	271.5	2900	0.184
C. vulgaris	123	3	T1	2	692	2207	0.313547802	0.686	71.9	250	0
C. vulgaris	123	3	T1	2	782	1876	0.41684435	0.583	92.9	380	0.176
C. vulgaris	123	3	T1	2	784	1851	0.423554835	0.576	135.4	560	0.192
C. vulgaris	123	3	T1	2	828	1839	0.450244698	0.549	184.4	800	0.2
C. vulgaris	123	3	T1	2	892	1819	0.490379329	0.509	235.1	1100	0.213
C. vulgaris	123	3	T1	2	1021	1812	0.563465784	0.436	267.2	1460	0.217
C. vulgaris	123	3	T1	2	1117	1794	0.622630992	0.377	297.6	1880	0.23
C. vulgaris	123	3	T1	2	1215	1746	0.695876289	0.304	301.3	2360	0.264
C. vulgaris	123	3	T1	2	1331	1721	0.773387565	0.226	275.2	2900	0.282
C. vulgaris	123	3	T2	2	723	2290	0.315720524	0.684	71.8	250	0
C. vulgaris	123	3	T2	2	816	2007	0.406576981	0.593	94.5	380	0.141
C. vulgaris	123	3	T2	2	836	1984	0.421370968	0.578	135.9	560	0.154
C. vulgaris	123	3	T2	2	885	1971	0.449010654	0.55	184.8	800	0.161
C. vulgaris	123	3	T2	2	952	1973	0.482513938	0.517	238.8	1100	0.16
C. vulgaris	123	3	T2	2	1008	1930	0.522279793	0.477	292.4	1460	0.186
C. vulgaris	123	3	T2	2	1179	1922	0.613423517	0.386	304.7	1880	0.191
C. vulgaris	123	3	T2	2	1294	1868	0.692719486	0.307	304.2	2360	0.225
C. vulgaris	123	3	T2	2	1421	1831	0.776078646	0.223	271.5	2900	0.25
C. vulgaris	123	3	T3	2	628	1973	0.31829701	0.681	71.4	250	0
C. vulgaris	123	3	T3	2	712	1723	0.413232734	0.586	93.4	380	0.145
C. vulgaris	123	3	T3	2	733	1718	0.426658906	0.573	134.7	560	0.148
C. vulgaris	123	3	T3	2	781	1761	0.443498012	0.556	186.8	800	0.12
C. vulgaris	123	3	T3	2	847	1757	0.482071713	0.517	238.8	1100	0.122
C. vulgaris	123	3	T3	2	992	1760	0.563636364	0.436	267.2	1460	0.121
C. vulgaris	123	3	T3	2	1087	1750	0.621142857	0.378	298.4	1880	0.127
C. vulgaris	123	3	T3	2	1186	1711	0.693161894	0.306	303.2	2360	0.153
C. vulgaris	123	3	T3	2	1285	1672	0.76854067	0.231	281.3	2900	0.18
C. vulgaris	123	3	C	3	688	2159	0.318666049	0.681	71.4	250	0
C. vulgaris	123	3	C	3	775	1837	0.421883506	0.578	92.2	380	0.175
C. vulgaris	123	3	C	3	777	1829	0.424822307	0.575	135.2	560	0.18
C. vulgaris	123	3	C	3	818	1809	0.452183527	0.547	183.7	800	0.193
C. vulgaris	123	3	C	3	890	1810	0.491712707	0.508	234.6	1100	0.192
C. vulgaris	123	3	C	3	966	1787	0.540570789	0.459	281.4	1460	0.208
C. vulgaris	123	3	C	3	1162	1750	0.664	0.336	265.2	1880	0.233
C. vulgaris	123	3	C	3	1207	1722	0.700929152	0.299	296.3	2360	0.253
C. vulgaris	123	3	C	3	1277	1681	0.759666865	0.24	292.3	2900	0.284
C. vulgaris	123	3	T1	3	724	2217	0.326567433	0.673	70.6	250	0
C. vulgaris	123	3	T1	3	816	1910	0.427225131	0.572	91.2	380	0.16
C. vulgaris	123	3	T1	3	821	1911	0.429618001	0.57	134	560	0.16
C. vulgaris	123	3	T1	3	858	1910	0.44921466	0.55	184.8	800	0.16
C. vulgaris	123	3	T1	3	930	1924	0.483367983	0.516	238.3	1100	0.152
C. vulgaris	123	3	T1	3	1082	1923	0.562662507	0.437	267.9	1460	0.152
C. vulgaris	123	3	T1	3	1180	1880	0.627659574	0.372	293.6	1880	0.179
C. vulgaris	123	3	T1	3	1294	1869	0.69234885	0.307	304.2	2360	0.186
C. vulgaris	123	3	T1	3	1397	1836	0.760893246	0.239	291	2900	0.207
C. vulgaris	123	3	T2	3	741	2237	0.331247206	0.668	70.1	250	0
C. vulgaris	123	3	T2	3	833	1974	0.421985816	0.578	92.2	380	0.133
C. vulgaris	123	3	T2	3	844	1975	0.427341772	0.572	134.4	560	0.132
C. vulgaris	123	3	T2	3	895	1984	0.451108871	0.548	184.1	800	0.127
C. vulgaris	123	3	T2	3	972	1988	0.488933602	0.511	236	1100	0.125
C. vulgaris	123	3	T2	3	1100	1969	0.558659218	0.441	270.3	1460	0.136
C. vulgaris	123	3	T2	3	1188	1964	0.604887984	0.395	311.8	1880	0.139
C. vulgaris	123	3	T2	3	1340	1898	0.706006322	0.293	290.3	2360	0.178
C. vulgaris	123	3	T2	3	1502	1878	0.799787007	0.2	243.6	2900	0.191
C. vulgaris	123	3	T3	3	618	1953	0.316436252	0.683	71.6	250	0
C. vulgaris	123	3	T3	3	698	1731	0.403235124	0.596	95	380	0.128
C. vulgaris	123	3	T3	3	715	1708	0.418618267	0.581	136.5	560	0.143
C. vulgaris	123	3	T3	3	755	1710	0.441520468	0.558	187.4	800	0.142
C. vulgaris	123	3	T3	3	817	1710	0.477777778	0.522	241.1	1100	0.142
C. vulgaris	123	3	T3	3	881	1684	0.523159145	0.476	291.8	1460	0.159
C. vulgaris	123	3	T3	3	986	1667	0.591481704	0.408	322.1	1880	0.171
C. vulgaris	123	3	T3	3	1131	1634	0.692166463	0.307	304.2	2360	0.195
C. vulgaris	123	3	T3	3	1211	1614	0.750309789	0.249	303.2	2900	0.21
C. vulgaris	125	5	C	1	768	2367	0.324461343	0.675	70.8	250	0
C. vulgaris	125	5	C	1	877	2098	0.418017159	0.581	92.6	380	0.128
C. vulgaris	125	5	C	1	884	2113	0.418362518	0.581	136.5	560	0.12
C. vulgaris	125	5	C	1	930	2137	0.435189518	0.564	189.5	800	0.107
C. vulgaris	125	5	C	1	1013	2116	0.478733459	0.521	240.6	1100	0.118
C. vulgaris	125	5	C	1	1231	2104	0.585076046	0.414	253.8	1460	0.125
C. vulgaris	125	5	C	1	1339	2093	0.639751553	0.36	284.2	1880	0.13
C. vulgaris	125	5	C	1	1441	2068	0.696808511	0.303	300.3	2360	0.144
C. vulgaris	125	5	C	1	1590	2058	0.772594752	0.227	276.4	2900	0.15
C. vulgaris	125	5	T1	1	788	2463	0.319935039	0.68	71.4	250	0
C. vulgaris	125	5	T1	1	893	2147	0.415929204	0.584	93.1	380	0.147
C. vulgaris	125	5	T1	1	904	2114	0.427625355	0.572	134.4	560	0.165
C. vulgaris	125	5	T1	1	959	2133	0.4496015	0.55	184.8	800	0.154
C. vulgaris	125	5	T1	1	1049	2144	0.489272388	0.51	235.6	1100	0.148
C. vulgaris	125	5	T1	1	1255	2108	0.595351044	0.404	247.7	1460	0.168
C. vulgaris	125	5	T1	1	1394	2098	0.664442326	0.335	264.5	1880	0.173
C. vulgaris	125	5	T1	1	1479	2101	0.7039505	0.296	293.3	2360	0.172
C. vulgaris	125	5	T1	1	1655	2076	0.797206166	0.202	246	2900	0.186
C. vulgaris	125	5	T2	1	758	2294	0.330427201	0.669	70.2	250	0
C. vulgaris	125	5	T2	1	840	1990	0.422110553	0.577	92	380	0.152
C. vulgaris	125	5	T2	1	836	1968	0.424796748	0.575	135.2	560	0.165
C. vulgaris	125	5	T2	1	873	1958	0.445863126	0.554	186.1	800	0.171
C. vulgaris	125	5	T2	1	938	1945	0.482262211	0.517	238.8	1100	0.179
C. vulgaris	125	5	T2	1	1005	1922	0.52289282	0.477	292.4	1460	0.193
C. vulgaris	125	5	T2	1	1125	1885	0.596816976	0.403	318.1	1880	0.216
C. vulgaris	125	5	T2	1	1300	1857	0.70005385	0.299	296.3	2360	0.235
C. vulgaris	125	5	T2	1	1395	1826	0.763964951	0.236	287.4	2900	0.256
C. vulgaris	125	5	T3	1	742	2467	0.300770166	0.699	73.3	250	0
C. vulgaris	125	5	T3	1	859	2113	0.406530999	0.593	94.5	380	0.167
C. vulgaris	125	5	T3	1	885	2068	0.42794971	0.572	134.4	560	0.192
C. vulgaris	125	5	T3	1	949	2083	0.455592895	0.544	182.7	800	0.184
C. vulgaris	125	5	T3	1	1036	2058	0.503401361	0.496	229.1	1100	0.198
C. vulgaris	125	5	T3	1	1142	2025	0.563950617	0.436	267.2	1460	0.218
C. vulgaris	125	5	T3	1	1259	1992	0.632028112	0.367	289.7	1880	0.238
C. vulgaris	125	5	T3	1	1397	1950	0.716410256	0.283	280.4	2360	0.265
C. vulgaris	125	5	T3	1	1521	1894	0.803062302	0.196	238.7	2900	0.302
C. vulgaris	125	5	C	2	793	2452	0.323409462	0.676	70.9	250	0
C. vulgaris	125	5	C	2	899	2138	0.420486436	0.579	92.4	380	0.146
C. vulgaris	125	5	C	2	915	2144	0.426772388	0.573	134.7	560	0.143
C. vulgaris	125	5	C	2	975	2134	0.456888472	0.543	182.4	800	0.149
C. vulgaris	125	5	C	2	1058	2139	0.494623656	0.505	233.2	1100	0.146
C. vulgaris	125	5	C	2	1275	2133	0.597749648	0.402	246.4	1460	0.149
C. vulgaris	125	5	C	2	1297	2117	0.612659424	0.387	305.5	1880	0.158
C. vulgaris	125	5	C	2	1475	2080	0.709134615	0.29	287.4	2360	0.178
C. vulgaris	125	5	C	2	1596	2057	0.775887214	0.224	272.8	2900	0.192
C. vulgaris	125	5	T1	2	790	2351	0.336027222	0.663	69.5	250	0
C. vulgaris	125	5	T1	2	900	2099	0.428775607	0.571	91	380	0.12
C. vulgaris	125	5	T1	2	906	2096	0.432251908	0.567	133.3	560	0.121
C. vulgaris	125	5	T1	2	963	2122	0.453817154	0.546	183.4	800	0.107
C. vulgaris	125	5	T1	2	1045	2151	0.485820549	0.514	237.4	1100	0.092
C. vulgaris	125	5	T1	2	1132	2136	0.529962547	0.47	288.2	1460	0.1
C. vulgaris	125	5	T1	2	1288	2103	0.612458393	0.387	305.5	1880	0.117
C. vulgaris	125	5	T1	2	1456	2074	0.702025072	0.297	294.3	2360	0.133
C. vulgaris	125	5	T1	2	1553	2053	0.75645397	0.243	295.9	2900	0.145
C. vulgaris	125	5	T2	2	770	2371	0.324757486	0.675	70.8	250	0
C. vulgaris	125	5	T2	2	874	2138	0.408793265	0.591	94.2	380	0.108
C. vulgaris	125	5	T2	2	886	2145	0.413053613	0.586	137.7	560	0.105
C. vulgaris	125	5	T2	2	941	2150	0.437674419	0.562	188.8	800	0.102
C. vulgaris	125	5	T2	2	1023	2162	0.473172988	0.526	243	1100	0.096
C. vulgaris	125	5	T2	2	1198	2149	0.55746859	0.442	270.9	1460	0.103
C. vulgaris	125	5	T2	2	1322	2141	0.617468473	0.382	301.5	1880	0.107
C. vulgaris	125	5	T2	2	1450	2104	0.689163498	0.31	307.2	2360	0.126
C. vulgaris	125	5	T2	2	1573	2103	0.747979078	0.252	306.9	2900	0.127
C. vulgaris	125	5	T3	2	699	2141	0.326482952	0.673	70.6	250	0
C. vulgaris	125	5	T3	2	787	1843	0.427021161	0.572	91.2	380	0.161
C. vulgaris	125	5	T3	2	796	1851	0.430037817	0.569	133.8	560	0.156
C. vulgaris	125	5	T3	2	844	1857	0.4544965	0.545	183.1	800	0.152
C. vulgaris	125	5	T3	2	920	1853	0.496492175	0.503	232.3	1100	0.155
C. vulgaris	125	5	T3	2	1011	1840	0.549456522	0.45	275.9	1460	0.163
C. vulgaris	125	5	T3	2	1141	1835	0.621798365	0.378	298.4	1880	0.166
C. vulgaris	125	5	T3	2	1272	1774	0.717023675	0.282	279.4	2360	0.206
C. vulgaris	125	5	T3	2	1346	1758	0.765642776	0.234	285	2900	0.217
C. vulgaris	125	5	C	3	755	2261	0.333923043	0.666	69.8	250	0
C. vulgaris	125	5	C	3	841	2006	0.419242273	0.58	92.5	380	0.127
C. vulgaris	125	5	C	3	847	1982	0.427346115	0.572	134.4	560	0.14
C. vulgaris	125	5	C	3	894	1964	0.455193483	0.544	182.7	800	0.151
C. vulgaris	125	5	C	3	968	1996	0.48496994	0.515	237.8	1100	0.132
C. vulgaris	125	5	C	3	1040	1985	0.523929471	0.476	291.8	1460	0.139
C. vulgaris	125	5	C	3	1193	1971	0.605276509	0.394	311	1880	0.147
C. vulgaris	125	5	C	3	1354	1943	0.696860525	0.303	300.3	2360	0.163
C. vulgaris	125	5	C	3	1481	1926	0.768951194	0.231	281.3	2900	0.173
C. vulgaris	125	5	T1	3	773	2382	0.324517212	0.675	70.8	250	0
C. vulgaris	125	5	T1	3	859	2077	0.413577275	0.586	93.4	380	0.146
C. vulgaris	125	5	T1	3	876	2064	0.424418605	0.575	135.2	560	0.154
C. vulgaris	125	5	T1	3	927	2080	0.445673077	0.554	186.1	800	0.145
C. vulgaris	125	5	T1	3	1017	2077	0.489648532	0.51	235.6	1100	0.146
C. vulgaris	125	5	T1	3	1164	2083	0.55880941	0.441	270.3	1460	0.143
C. vulgaris	125	5	T1	3	1303	2067	0.630382196	0.369	291.3	1880	0.152
C. vulgaris	125	5	T1	3	1438	2026	0.709772952	0.29	287.4	2360	0.175
C. vulgaris	125	5	T1	3	1599	2040	0.783823529	0.216	263	2900	0.167
C. vulgaris	125	5	T2	3	802	2436	0.329228243	0.67	70.3	250	0
C. vulgaris	125	5	T2	3	923	2226	0.414645103	0.585	93.3	380	0.094
C. vulgaris	125	5	T2	3	944	2213	0.426570267	0.573	134.7	560	0.1
C. vulgaris	125	5	T2	3	1019	2229	0.457155675	0.542	182.1	800	0.092
C. vulgaris	125	5	T2	3	1111	2245	0.494877506	0.505	233.2	1100	0.085
C. vulgaris	125	5	T2	3	1295	2239	0.578383207	0.421	258.1	1460	0.087
C. vulgaris	125	5	T2	3	1426	2181	0.653828519	0.346	273.1	1880	0.116
C. vulgaris	125	5	T2	3	1554	2168	0.716789668	0.283	280.4	2360	0.123
C. vulgaris	125	5	T2	3	1698	2125	0.799058824	0.2	243.6	2900	0.146
C. vulgaris	125	5	T3	3	687	2112	0.325284091	0.674	70.7	250	0
C. vulgaris	125	5	T3	3	772	1843	0.418882257	0.581	92.6	380	0.145
C. vulgaris	125	5	T3	3	779	1847	0.421765024	0.578	135.9	560	0.143
C. vulgaris	125	5	T3	3	826	1872	0.441239316	0.558	187.4	800	0.128
C. vulgaris	125	5	T3	3	898	1872	0.479700855	0.52	240.2	1100	0.128
C. vulgaris	125	5	T3	3	1000	1879	0.532197978	0.467	286.3	1460	0.124
C. vulgaris	125	5	T3	3	1105	1856	0.595366379	0.404	318.9	1880	0.137
C. vulgaris	125	5	T3	3	1275	1838	0.693688792	0.306	303.2	2360	0.149
C. vulgaris	125	5	T3	3	1396	1831	0.762424904	0.237	288.6	2900	0.153
C. vulgaris	144	24	C	1	613	1873	0.673	0.672	70.5	250	0
C. vulgaris	144	24	C	1	653	1571	0.584	0.584	93.1	380	0.192
C. vulgaris	144	24	C	1	675	1557	0.566	0.566	133	560	0.202
C. vulgaris	144	24	C	1	724	1551	0.533	0.533	179	800	0.207
C. vulgaris	144	24	C	1	781	1545	0.494	0.494	228.2	1100	0.212
C. vulgaris	144	24	C	1	825	1532	0.461	0.461	282.6	1460	0.222
C. vulgaris	144	24	C	1	937	1511	0.380	0.379	299.2	1880	0.239
C. vulgaris	144	24	C	1	1044	1467	0.288	0.288	285.4	2360	0.276
C. vulgaris	144	24	C	1	1097	1420	0.227	0.227	276.4	2900	0.319
C. vulgaris	144	24	T1	1	645	2000	0.678	0.677	71	250	0
C. vulgaris	144	24	T1	1	719	1708	0.579	0.579	92.4	380	0.17
C. vulgaris	144	24	T1	1	737	1694	0.565	0.564	132.6	560	0.18
C. vulgaris	144	24	T1	1	784	1696	0.538	0.537	180.4	800	0.179
C. vulgaris	144	24	T1	1	846	1658	0.490	0.489	225.8	1100	0.206
C. vulgaris	144	24	T1	1	897	1611	0.443	0.443	271.5	1460	0.241
C. vulgaris	144	24	T1	1	967	1570	0.384	0.384	303.1	1880	0.273
C. vulgaris	144	24	T1	1	1097	1496	0.267	0.266	263.5	2360	0.336
C. vulgaris	144	24	T1	1	1161	1453	0.201	0.200	243.6	2900	0.376
C. vulgaris	144	24	T2	1	621	1905	0.674	0.674	70.7	250	0
C. vulgaris	144	24	T2	1	687	1663	0.587	0.586	93.4	380	0.145
C. vulgaris	144	24	T2	1	712	1660	0.571	0.571	134.2	560	0.147
C. vulgaris	144	24	T2	1	758	1643	0.539	0.538	180.7	800	0.159
C. vulgaris	144	24	T2	1	815	1652	0.507	0.506	233.7	1100	0.153
C. vulgaris	144	24	T2	1	886	1621	0.453	0.453	277.7	1460	0.175
C. vulgaris	144	24	T2	1	969	1582	0.387	0.387	305.5	1880	0.204
C. vulgaris	144	24	T2	1	1094	1540	0.290	0.289	286.4	2360	0.237
C. vulgaris	144	24	T2	1	1145	1494	0.234	0.233	283.7	2900	0.275
C. vulgaris	144	24	T3	1	550	1609	0.658	0.658	69	250	0
C. vulgaris	144	24	T3	1	617	1383	0.554	0.553	88.2	380	0.163
C. vulgaris	144	24	T3	1	623	1366	0.544	0.543	127.6	560	0.177
C. vulgaris	144	24	T3	1	666	1376	0.516	0.515	173	800	0.169
C. vulgaris	144	24	T3	1	727	1352	0.462	0.462	213.4	1100	0.19
C. vulgaris	144	24	T3	1	751	1264	0.406	0.405	248.3	1460	0.272
C. vulgaris	144	24	T3	1	791	1137	0.304	0.304	239.9	1880	0.415
C. vulgaris	144	24	T3	1	793	1028	0.229	0.228	225.9	2360	0.565
C. vulgaris	144	24	T3	1	803	969	0.171	0.171	208.2	2900	0.66
C. vulgaris	144	24	C	2	643	2010	0.680	0.680	71.4	250	0
C. vulgaris	144	24	C	2	722	1724	0.581	0.581	92.6	380	0.165
C. vulgaris	144	24	C	2	724	1714	0.578	0.577	135.6	560	0.172
C. vulgaris	144	24	C	2	764	1699	0.550	0.550	184.8	800	0.183
C. vulgaris	144	24	C	2	820	1687	0.514	0.513	236.9	1100	0.191
C. vulgaris	144	24	C	2	893	1670	0.465	0.465	285	1460	0.203
C. vulgaris	144	24	C	2	1022	1636	0.375	0.375	296.1	1880	0.228
C. vulgaris	144	24	C	2	1131	1620	0.302	0.301	298.2	2360	0.24
C. vulgaris	144	24	C	2	1241	1598	0.223	0.223	271.5	2900	0.257
C. vulgaris	144	24	T1	2	641	1894	0.662	0.661	69.3	250	0
C. vulgaris	144	24	T1	2	714	1663	0.571	0.570	90.9	380	0.138
C. vulgaris	144	24	T1	2	727	1663	0.563	0.562	132.1	560	0.138
C. vulgaris	144	24	T1	2	775	1656	0.532	0.532	178.7	800	0.143
C. vulgaris	144	24	T1	2	834	1665	0.499	0.499	230.4	1100	0.137
C. vulgaris	144	24	T1	2	982	1647	0.404	0.403	247	1460	0.149
C. vulgaris	144	24	T1	2	1015	1590	0.362	0.361	285	1880	0.191
C. vulgaris	144	24	T1	2	1103	1547	0.287	0.287	284.4	2360	0.224
C. vulgaris	144	24	T1	2	1160	1514	0.234	0.233	283.7	2900	0.25
C. vulgaris	144	24	T2	2	615	1900	0.676	0.676	70.9	250	0
C. vulgaris	144	24	T2	2	691	1649	0.581	0.580	92.5	380	0.152
C. vulgaris	144	24	T2	2	705	1634	0.569	0.568	133.5	560	0.162
C. vulgaris	144	24	T2	2	750	1632	0.540	0.540	181.4	800	0.164
C. vulgaris	144	24	T2	2	803	1607	0.500	0.500	231	1100	0.182
C. vulgaris	144	24	T2	2	884	1582	0.441	0.441	270.3	1460	0.201
C. vulgaris	144	24	T2	2	934	1536	0.392	0.391	308.7	1880	0.236
C. vulgaris	144	24	T2	2	1052	1489	0.293	0.293	290.3	2360	0.276
C. vulgaris	144	24	T2	2	1147	1453	0.211	0.210	255.7	2900	0.307
C. vulgaris	144	24	T3	2	568	1709	0.668	0.667	69.9	250	0
C. vulgaris	144	24	T3	2	654	1528	0.572	0.571	91	380	0.118
C. vulgaris	144	24	T3	2	677	1479	0.542	0.542	127.4	560	0.155
C. vulgaris	144	24	T3	2	723	1485	0.513	0.513	172.3	800	0.15
C. vulgaris	144	24	T3	2	768	1416	0.458	0.457	211	1100	0.206
C. vulgaris	144	24	T3	2	798	1323	0.397	0.396	242.7	1460	0.291
C. vulgaris	144	24	T3	2	813	1208	0.327	0.326	257.3	1880	0.414
C. vulgaris	144	24	T3	2	855	1106	0.227	0.226	223.9	2360	0.545
C. vulgaris	144	24	T3	2	852	1038	0.179	0.179	217.9	2900	0.646
C. vulgaris	144	24	C	3	683	2095	0.674	0.673	70.6	250	0
C. vulgaris	144	24	C	3	744	1854	0.599	0.598	95.4	380	0.129
C. vulgaris	144	24	C	3	761	1820	0.582	0.581	136.5	560	0.151
C. vulgaris	144	24	C	3	807	1823	0.557	0.557	187.1	800	0.149
C. vulgaris	144	24	C	3	873	1801	0.515	0.515	237.8	1100	0.163
C. vulgaris	144	24	C	3	982	1761	0.442	0.442	270.9	1460	0.189
C. vulgaris	144	24	C	3	1066	1742	0.388	0.388	306.3	1880	0.202
C. vulgaris	144	24	C	3	1201	1717	0.301	0.300	297.3	2360	0.22
C. vulgaris	144	24	C	3	1316	1659	0.207	0.206	250.9	2900	0.262
C. vulgaris	144	24	T1	3	618	1910	0.676	0.676	70.9	250	0
C. vulgaris	144	24	T1	3	690	1668	0.586	0.586	93.4	380	0.145
C. vulgaris	144	24	T1	3	711	1663	0.572	0.572	134.4	560	0.148
C. vulgaris	144	24	T1	3	751	1672	0.551	0.550	184.8	800	0.142
C. vulgaris	144	24	T1	3	804	1680	0.521	0.521	240.6	1100	0.136
C. vulgaris	144	24	T1	3	892	1662	0.463	0.463	283.8	1460	0.149
C. vulgaris	144	24	T1	3	979	1638	0.402	0.402	317.3	1880	0.166
C. vulgaris	144	24	T1	3	1114	1603	0.305	0.305	302.3	2360	0.191
C. vulgaris	144	24	T1	3	1264	1576	0.198	0.197	239.9	2900	0.211
C. vulgaris	144	24	T2	3	630	1920	0.672	0.671	70.3	250	0
C. vulgaris	144	24	T2	3	699	1675	0.583	0.582	92.8	380	0.146
C. vulgaris	144	24	T2	3	711	1645	0.568	0.567	133.3	560	0.167
C. vulgaris	144	24	T2	3	750	1649	0.545	0.545	183.1	800	0.164
C. vulgaris	144	24	T2	3	812	1635	0.503	0.503	232.3	1100	0.174
C. vulgaris	144	24	T2	3	890	1613	0.448	0.448	274.6	1460	0.19
C. vulgaris	144	24	T2	3	951	1588	0.401	0.401	316.5	1880	0.209
C. vulgaris	144	24	T2	3	1093	1556	0.298	0.297	294.3	2360	0.233
C. vulgaris	144	24	T2	3	1161	1517	0.235	0.234	285	2900	0.265
C. vulgaris	144	24	T3	3	571	1720	0.668	0.668	70.1	250	0
C. vulgaris	144	24	T3	3	650	1526	0.574	0.574	91.5	380	0.127
C. vulgaris	144	24	T3	3	663	1510	0.561	0.560	131.7	560	0.139
C. vulgaris	144	24	T3	3	700	1479	0.527	0.526	176.7	800	0.162
C. vulgaris	144	24	T3	3	752	1470	0.488	0.488	225.4	1100	0.17
C. vulgaris	144	24	T3	3	849	1407	0.397	0.396	242.7	1460	0.222
C. vulgaris	144	24	T3	3	846	1310	0.354	0.354	279.4	1880	0.312
C. vulgaris	144	24	T3	3	920	1223	0.248	0.247	244.7	2360	0.406
C. vulgaris	144	24	T3	3	973	1157	0.159	0.159	193.6	2900	0.486
C. vulgaris	168	48	C	1	670	2077	0.677	0.677	71	250	0
C. vulgaris	168	48	C	1	748	1845	0.595	0.594	94.7	380	0.125
C. vulgaris	168	48	C	1	773	1823	0.576	0.575	135.2	560	0.139
C. vulgaris	168	48	C	1	817	1792	0.544	0.544	182.7	800	0.159
C. vulgaris	168	48	C	1	888	1751	0.493	0.492	227.3	1100	0.186
C. vulgaris	168	48	C	1	934	1709	0.453	0.453	277.7	1460	0.215
C. vulgaris	168	48	C	1	1126	1664	0.323	0.323	255	1880	0.248
C. vulgaris	168	48	C	1	1162	1596	0.272	0.271	268.5	2360	0.301
C. vulgaris	168	48	C	1	1228	1545	0.205	0.205	249.6	2900	0.344
C. vulgaris	168	48	T1	1	682	2157	0.684	0.683	71.6	250	0
C. vulgaris	168	48	T1	1	781	1875	0.583	0.583	92.9	380	0.15
C. vulgaris	168	48	T1	1	799	1843	0.566	0.566	133	560	0.17
C. vulgaris	168	48	T1	1	851	1857	0.542	0.541	181.7	800	0.161
C. vulgaris	168	48	T1	1	923	1836	0.497	0.497	229.5	1100	0.174
C. vulgaris	168	48	T1	1	1030	1782	0.422	0.421	258.1	1460	0.21
C. vulgaris	168	48	T1	1	1084	1733	0.374	0.374	295.2	1880	0.244
C. vulgaris	168	48	T1	1	1224	1694	0.277	0.277	274.5	2360	0.273
C. vulgaris	168	48	T1	1	1288	1642	0.216	0.215	261.8	2900	0.313
C. vulgaris	168	48	T2	1	651	2089	0.688	0.688	72.2	250	0
C. vulgaris	168	48	T2	1	723	1806	0.600	0.599	95.5	380	0.156
C. vulgaris	168	48	T2	1	745	1784	0.582	0.582	136.8	560	0.17
C. vulgaris	168	48	T2	1	797	1766	0.549	0.548	184.1	800	0.182
C. vulgaris	168	48	T2	1	863	1748	0.506	0.506	233.7	1100	0.195
C. vulgaris	168	48	T2	1	930	1695	0.451	0.451	276.5	1460	0.232
C. vulgaris	168	48	T2	1	1012	1643	0.384	0.384	303.1	1880	0.271
C. vulgaris	168	48	T2	1	1143	1593	0.282	0.282	279.4	2360	0.311
C. vulgaris	168	48	T2	1	1233	1548	0.203	0.203	247.2	2900	0.349
C. vulgaris	168	48	T3	1	596	1627	0.634	0.633	66.4	250	0
C. vulgaris	168	48	T3	1	688	1459	0.528	0.528	84.2	380	0.115
C. vulgaris	168	48	T3	1	691	1376	0.498	0.497	116.8	560	0.182
C. vulgaris	168	48	T3	1	686	1199	0.428	0.427	143.4	800	0.356
C. vulgaris	168	48	T3	1	692	1117	0.380	0.380	175.5	1100	0.456
C. vulgaris	168	48	T3	1	731	1048	0.302	0.302	185.1	1460	0.552
C. vulgaris	168	48	T3	1	732	975	0.249	0.249	196.5	1880	0.668
C. vulgaris	168	48	T3	1	729	869	0.161	0.161	159.5	2360	0.872
C. vulgaris	168	48	T3	1	722	815	0.114	0.114	138.8	2900	0.996
C. vulgaris	168	48	C	2	642	1953	0.671	0.671	70.3	250	0
C. vulgaris	168	48	C	2	721	1712	0.579	0.578	92.2	380	0.14
C. vulgaris	168	48	C	2	744	1684	0.558	0.558	131.2	560	0.159
C. vulgaris	168	48	C	2	785	1677	0.532	0.531	178.4	800	0.164
C. vulgaris	168	48	C	2	845	1661	0.491	0.491	226.8	1100	0.175
C. vulgaris	168	48	C	2	946	1617	0.415	0.414	253.8	1460	0.207
C. vulgaris	168	48	C	2	1020	1565	0.348	0.348	274.7	1880	0.247
C. vulgaris	168	48	C	2	1112	1521	0.269	0.268	265.6	2360	0.284
C. vulgaris	168	48	C	2	1180	1502	0.214	0.214	260.6	2900	0.3
C. vulgaris	168	48	T1	2	710	2010	0.647	0.646	67.7	250	0
C. vulgaris	168	48	T1	2	797	1840	0.567	0.566	90.3	380	0.092
C. vulgaris	168	48	T1	2	823	1822	0.548	0.548	128.8	560	0.103
C. vulgaris	168	48	T1	2	876	1835	0.523	0.522	175.3	800	0.095
C. vulgaris	168	48	T1	2	947	1797	0.473	0.473	218.4	1100	0.118
C. vulgaris	168	48	T1	2	1008	1739	0.420	0.420	257.5	1460	0.155
C. vulgaris	168	48	T1	2	1122	1644	0.318	0.317	250.2	1880	0.222
C. vulgaris	168	48	T1	2	1178	1572	0.251	0.250	247.8	2360	0.278
C. vulgaris	168	48	T1	2	1223	1525	0.198	0.198	241.1	2900	0.318
C. vulgaris	168	48	T2	2	652	2065	0.684	0.684	71.8	250	0
C. vulgaris	168	48	T2	2	726	1783	0.593	0.592	94.4	380	0.158
C. vulgaris	168	48	T2	2	745	1746	0.573	0.573	134.7	560	0.182
C. vulgaris	168	48	T2	2	787	1728	0.545	0.544	182.7	800	0.195
C. vulgaris	168	48	T2	2	846	1697	0.501	0.501	231.4	1100	0.216
C. vulgaris	168	48	T2	2	947	1637	0.422	0.421	258.1	1460	0.261
C. vulgaris	168	48	T2	2	1046	1591	0.343	0.342	269.9	1880	0.297
C. vulgaris	168	48	T2	2	1103	1536	0.282	0.281	278.4	2360	0.344
C. vulgaris	168	48	T2	2	1190	1492	0.202	0.202	246	2900	0.384
C. vulgaris	168	48	T3	2	589	1581	0.627	0.627	65.7	250	0
C. vulgaris	168	48	T3	2	688	1397	0.508	0.507	80.8	380	0.131
C. vulgaris	168	48	T3	2	715	1354	0.472	0.471	110.7	560	0.167
C. vulgaris	168	48	T3	2	728	1256	0.420	0.420	141.1	800	0.258
C. vulgaris	168	48	T3	2	753	1200	0.373	0.372	171.8	1100	0.317
C. vulgaris	168	48	T3	2	793	1119	0.291	0.291	178.4	1460	0.412
C. vulgaris	168	48	T3	2	815	1055	0.227	0.227	179.1	1880	0.498
C. vulgaris	168	48	T3	2	812	962	0.156	0.155	153.6	2360	0.643
C. vulgaris	168	48	T3	2	798	902	0.115	0.115	140	2900	0.752
C. vulgaris	168	48	C	3	682	2103	0.676	0.675	70.8	250	0
C. vulgaris	168	48	C	3	747	1865	0.599	0.599	95.5	380	0.127
C. vulgaris	168	48	C	3	769	1796	0.572	0.571	134.2	560	0.17
C. vulgaris	168	48	C	3	823	1772	0.536	0.535	179.7	800	0.186
C. vulgaris	168	48	C	3	881	1758	0.499	0.498	230	1100	0.196
C. vulgaris	168	48	C	3	932	1667	0.441	0.440	269.8	1460	0.261
C. vulgaris	168	48	C	3	1062	1605	0.338	0.338	266.8	1880	0.31
C. vulgaris	168	48	C	3	1144	1563	0.268	0.268	265.6	2360	0.345
C. vulgaris	168	48	C	3	1221	1518	0.196	0.195	237.4	2900	0.385
C. vulgaris	168	48	T1	3	651	2016	0.677	0.677	71	250	0
C. vulgaris	168	48	T1	3	744	1776	0.581	0.581	92.6	380	0.135
C. vulgaris	168	48	T1	3	774	1747	0.557	0.556	130.7	560	0.153
C. vulgaris	168	48	T1	3	808	1756	0.540	0.539	181.1	800	0.148
C. vulgaris	168	48	T1	3	881	1744	0.495	0.494	228.2	1100	0.155
C. vulgaris	168	48	T1	3	944	1718	0.451	0.450	275.9	1460	0.173
C. vulgaris	168	48	T1	3	1132	1656	0.316	0.316	249.4	1880	0.217
C. vulgaris	168	48	T1	3	1178	1612	0.269	0.269	266.6	2360	0.25
C. vulgaris	168	48	T1	3	1294	1592	0.187	0.187	227.7	2900	0.266
C. vulgaris	168	48	T2	3	648	2025	0.680	0.680	71.4	250	0
C. vulgaris	168	48	T2	3	734	1722	0.574	0.573	91.3	380	0.175
C. vulgaris	168	48	T2	3	748	1705	0.561	0.561	131.8	560	0.187
C. vulgaris	168	48	T2	3	791	1674	0.527	0.527	177	800	0.209
C. vulgaris	168	48	T2	3	846	1661	0.491	0.490	226.3	1100	0.219
C. vulgaris	168	48	T2	3	920	1597	0.424	0.423	259.3	1460	0.268
C. vulgaris	168	48	T2	3	973	1523	0.361	0.361	285	1880	0.329
C. vulgaris	168	48	T2	3	1071	1445	0.259	0.258	255.6	2360	0.401
C. vulgaris	168	48	T2	3	1119	1420	0.212	0.211	256.9	2900	0.426
C. vulgaris	168	48	T3	3	588	1645	0.643	0.642	67.3	250	0
C. vulgaris	168	48	T3	3	687	1463	0.530	0.530	84.5	380	0.124
C. vulgaris	168	48	T3	3	690	1379	0.500	0.499	117.3	560	0.192
C. vulgaris	168	48	T3	3	680	1190	0.429	0.428	143.8	800	0.382
C. vulgaris	168	48	T3	3	683	1078	0.366	0.366	169	1100	0.525
C. vulgaris	168	48	T3	3	703	1029	0.317	0.316	193.7	1460	0.598
C. vulgaris	168	48	T3	3	733	972	0.246	0.245	193.4	1880	0.692
C. vulgaris	168	48	T3	3	756	919	0.177	0.177	175.3	2360	0.789
C. vulgaris	168	48	T3	3	755	862	0.124	0.124	151	2900	0.908
C. vulgaris	192	72	C	1	785	2385	0.329	0.670	70.3	250	0
C. vulgaris	192	72	C	1	891	2199	0.405	0.594	94.7	380	0.084
C. vulgaris	192	72	C	1	917	2152	0.426	0.573	134.7	560	0.108
C. vulgaris	192	72	C	1	987	2110	0.468	0.532	178.7	800	0.13
C. vulgaris	192	72	C	1	1074	2051	0.524	0.476	219.9	1100	0.162
C. vulgaris	192	72	C	1	1183	1973	0.600	0.400	245.2	1460	0.208
C. vulgaris	192	72	C	1	1248	1924	0.649	0.351	277.1	1880	0.239
C. vulgaris	192	72	C	1	1412	1881	0.751	0.249	246.7	2360	0.267
C. vulgaris	192	72	C	1	1507	1851	0.814	0.185	225.2	2900	0.288
C. vulgaris	192	72	T1	1	858	2450	0.350	0.649	68.1	250	0
C. vulgaris	192	72	T1	1	1004	2234	0.449	0.550	87.7	380	0.096
C. vulgaris	192	72	T1	1	1045	2202	0.475	0.525	123.4	560	0.112
C. vulgaris	192	72	T1	1	1102	2130	0.517	0.482	161.9	800	0.15
C. vulgaris	192	72	T1	1	1160	2026	0.573	0.427	197.2	1100	0.209
C. vulgaris	192	72	T1	1	1219	1909	0.639	0.361	221.3	1460	0.283
C. vulgaris	192	72	T1	1	1270	1793	0.708	0.291	229.7	1880	0.366
C. vulgaris	192	72	T1	1	1356	1731	0.783	0.216	214	2360	0.415
C. vulgaris	192	72	T1	1	1408	1716	0.821	0.179	217.9	2900	0.427
C. vulgaris	192	72	T2	1	785	2194	0.358	0.642	67.3	250	0
C. vulgaris	192	72	T2	1	901	2008	0.449	0.551	87.8	380	0.092
C. vulgaris	192	72	T2	1	912	1965	0.464	0.535	125.8	560	0.116
C. vulgaris	192	72	T2	1	971	1938	0.501	0.498	167.3	800	0.132
C. vulgaris	192	72	T2	1	1045	1888	0.553	0.446	206	1100	0.162
C. vulgaris	192	72	T2	1	1097	1797	0.610	0.389	238.4	1460	0.22
C. vulgaris	192	72	T2	1	1187	1658	0.716	0.284	224.1	1880	0.323
C. vulgaris	192	72	T2	1	1228	1588	0.773	0.226	223.9	2360	0.381
C. vulgaris	192	72	T2	1	1256	1536	0.818	0.182	221.6	2900	0.428
C. vulgaris	192	72	T3	1	841	1622	0.518	0.481	50.4	250	0
C. vulgaris	192	72	T3	1	1019	1522	0.670	0.330	52.6	380	0.065
C. vulgaris	192	72	T3	1	1063	1468	0.724	0.275	64.6	560	0.104
C. vulgaris	192	72	T3	1	1098	1355	0.810	0.189	63.5	800	0.197
C. vulgaris	192	72	T3	1	1100	1279	0.860	0.139	64.1	1100	0.268
C. vulgaris	192	72	T3	1	1097	1213	0.904	0.095	58.2	1460	0.337
C. vulgaris	192	72	T3	1	1079	1143	0.944	0.055	43.4	1880	0.419
C. vulgaris	192	72	T3	1	1059	1100	0.963	0.037	36.6	2360	0.474
C. vulgaris	192	72	T3	1	1028	1049	0.980	0.020	24.3	2900	0.546
C. vulgaris	192	72	C	2	805	2324	0.346	0.653	68.5	250	0
C. vulgaris	192	72	C	2	926	2127	0.435	0.564	89.9	380	0.092
C. vulgaris	192	72	C	2	966	2089	0.462	0.537	126.2	560	0.112
C. vulgaris	192	72	C	2	1026	2008	0.511	0.489	164.3	800	0.157
C. vulgaris	192	72	C	2	1080	1897	0.569	0.430	198.6	1100	0.225
C. vulgaris	192	72	C	2	1109	1768	0.627	0.372	228	1460	0.314
C. vulgaris	192	72	C	2	1233	1692	0.729	0.271	213.9	1880	0.373
C. vulgaris	192	72	C	2	1272	1618	0.786	0.213	211	2360	0.436
C. vulgaris	192	72	C	2	1372	1599	0.858	0.141	171.6	2900	0.453
C. vulgaris	192	72	T1	2	818	2311	0.354	0.646	67.7	250	0
C. vulgaris	192	72	T1	2	918	2115	0.434	0.565	90.1	380	0.092
C. vulgaris	192	72	T1	2	958	2086	0.459	0.540	127	560	0.107
C. vulgaris	192	72	T1	2	1031	2063	0.500	0.500	168	800	0.12
C. vulgaris	192	72	T1	2	1102	1977	0.557	0.442	204.2	1100	0.168
C. vulgaris	192	72	T1	2	1145	1844	0.621	0.379	232.3	1460	0.253
C. vulgaris	192	72	T1	2	1224	1743	0.702	0.297	234.4	1880	0.325
C. vulgaris	192	72	T1	2	1290	1671	0.772	0.228	225.9	2360	0.383
C. vulgaris	192	72	T1	2	1349	1626	0.830	0.170	207	2900	0.421
C. vulgaris	192	72	T2	2	794	2352	0.338	0.662	69.4	250	0
C. vulgaris	192	72	T2	2	922	2131	0.433	0.567	90.4	380	0.103
C. vulgaris	192	72	T2	2	960	2076	0.462	0.537	126.2	560	0.132
C. vulgaris	192	72	T2	2	1017	1999	0.509	0.491	164.9	800	0.176
C. vulgaris	192	72	T2	2	1065	1884	0.565	0.434	200.5	1100	0.248
C. vulgaris	192	72	T2	2	1101	1745	0.631	0.369	226.2	1460	0.347
C. vulgaris	192	72	T2	2	1176	1645	0.715	0.285	225	1880	0.429
C. vulgaris	192	72	T2	2	1241	1582	0.784	0.215	213.1	2360	0.486
C. vulgaris	192	72	T2	2	1276	1547	0.825	0.175	213.1	2900	0.52
C. vulgaris	192	72	T3	2	839	1482	0.566	0.433	45.4	250	0
C. vulgaris	192	72	T3	2	1008	1405	0.717	0.282	44.9	380	0.054
C. vulgaris	192	72	T3	2	1055	1370	0.770	0.229	53.8	560	0.081
C. vulgaris	192	72	T3	2	1105	1331	0.830	0.169	56.7	800	0.113
C. vulgaris	192	72	T3	2	1125	1284	0.876	0.123	56.7	1100	0.154
C. vulgaris	192	72	T3	2	1137	1230	0.924	0.075	45.9	1460	0.204
C. vulgaris	192	72	T3	2	1135	1189	0.955	0.045	35.5	1880	0.246
C. vulgaris	192	72	T3	2	1123	1146	0.980	0.020	19.8	2360	0.293
C. vulgaris	192	72	T3	2	1107	1120	0.988	0.011	13.3	2900	0.323
C. vulgaris	192	72	C	3	781	2330	0.335	0.664	69.7	250	0
C. vulgaris	192	72	C	3	872	2106	0.414	0.585	93.3	380	0.106
C. vulgaris	192	72	C	3	901	2057	0.438	0.561	131.8	560	0.132
C. vulgaris	192	72	C	3	964	2039	0.473	0.527	177	800	0.142
C. vulgaris	192	72	C	3	1044	1942	0.538	0.462	213.4	1100	0.199
C. vulgaris	192	72	C	3	1220	1891	0.645	0.354	217	1460	0.232
C. vulgaris	192	72	C	3	1294	1833	0.706	0.294	232	1880	0.271
C. vulgaris	192	72	C	3	1356	1797	0.755	0.245	242.8	2360	0.296
C. vulgaris	192	72	C	3	1486	1763	0.843	0.157	191.1	2900	0.321
C. vulgaris	192	72	T1	3	819	2455	0.334	0.666	69.8	250	0
C. vulgaris	192	72	T1	3	939	2241	0.419	0.580	92.5	380	0.095
C. vulgaris	192	72	T1	3	978	2176	0.449	0.550	129.3	560	0.128
C. vulgaris	192	72	T1	3	1043	2113	0.494	0.506	170	800	0.161
C. vulgaris	192	72	T1	3	1116	2048	0.545	0.455	210.1	1100	0.198
C. vulgaris	192	72	T1	3	1183	1948	0.607	0.392	240.3	1460	0.26
C. vulgaris	192	72	T1	3	1267	1868	0.678	0.321	253.4	1880	0.314
C. vulgaris	192	72	T1	3	1403	1828	0.768	0.232	229.9	2360	0.342
C. vulgaris	192	72	T1	3	1498	1792	0.836	0.164	199.7	2900	0.369
C. vulgaris	192	72	T2	3	795	2110	0.377	0.623	65.3	250	0
C. vulgaris	192	72	T2	3	925	1940	0.477	0.523	83.4	380	0.087
C. vulgaris	192	72	T2	3	953	1926	0.495	0.505	118.7	560	0.095
C. vulgaris	192	72	T2	3	995	1862	0.534	0.465	156.2	800	0.133
C. vulgaris	192	72	T2	3	1030	1732	0.595	0.405	187	1100	0.218
C. vulgaris	192	72	T2	3	1067	1569	0.680	0.319	195.5	1460	0.344
C. vulgaris	192	72	T2	3	1071	1431	0.748	0.251	198.1	1880	0.474
C. vulgaris	192	72	T2	3	1070	1325	0.808	0.192	190.2	2360	0.592
C. vulgaris	192	72	T2	3	1125	1300	0.865	0.134	163.2	2900	0.623
C. vulgaris	192	72	T3	3	829	1581	0.524	0.475	49.8	250	0
C. vulgaris	192	72	T3	3	1043	1529	0.682	0.317	50.5	380	0.034
C. vulgaris	192	72	T3	3	1101	1492	0.738	0.262	61.5	560	0.059
C. vulgaris	192	72	T3	3	1143	1413	0.809	0.191	64.1	800	0.118
C. vulgaris	192	72	T3	3	1167	1337	0.873	0.127	58.6	1100	0.182
C. vulgaris	192	72	T3	3	1175	1284	0.915	0.084	51.4	1460	0.231
C. vulgaris	192	72	T3	3	1172	1234	0.950	0.050	39.4	1880	0.281
C. vulgaris	192	72	T3	3	1159	1212	0.956	0.043	42.5	2360	0.304
C. vulgaris	192	72	T3	3	1148	1171	0.980	0.019	23.1	2900	0.35
C. vulgaris	212	96	C	1	800	2431	0.329	0.670	70.3	250	0
C. vulgaris	212	96	C	1	907	2235	0.406	0.594	94.7	380	0.087
C. vulgaris	212	96	C	1	941	2174	0.433	0.567	133.3	560	0.118
C. vulgaris	212	96	C	1	1005	2101	0.478	0.521	175	800	0.157
C. vulgaris	212	96	C	1	1085	2027	0.535	0.464	214.3	1100	0.199
C. vulgaris	212	96	C	1	1210	1953	0.620	0.380	233	1460	0.244
C. vulgaris	212	96	C	1	1312	1900	0.691	0.309	243.9	1880	0.279
C. vulgaris	212	96	C	1	1435	1869	0.768	0.232	229.9	2360	0.3
C. vulgaris	212	96	C	1	1537	1842	0.834	0.165	200.9	2900	0.319
C. vulgaris	212	96	T1	1	887	2679	0.331	0.668	70.1	250	0
C. vulgaris	212	96	T1	1	1026	2462	0.417	0.583	92.9	380	0.088
C. vulgaris	212	96	T1	1	1077	2391	0.450	0.549	129.1	560	0.12
C. vulgaris	212	96	T1	1	1144	2304	0.497	0.503	169	800	0.162
C. vulgaris	212	96	T1	1	1232	2211	0.557	0.442	204.2	1100	0.211
C. vulgaris	212	96	T1	1	1304	2143	0.608	0.391	239.7	1460	0.25
C. vulgaris	212	96	T1	1	1455	2093	0.695	0.304	239.9	1880	0.279
C. vulgaris	212	96	T1	1	1592	2042	0.780	0.220	218	2360	0.311
C. vulgaris	212	96	T1	1	1696	2011	0.843	0.156	190	2900	0.332
C. vulgaris	212	96	T2	1	806	2332	0.346	0.654	68.6	250	0
C. vulgaris	212	96	T2	1	934	2097	0.445	0.554	88.3	380	0.112
C. vulgaris	212	96	T2	1	968	2033	0.476	0.523	122.9	560	0.147
C. vulgaris	212	96	T2	1	1013	1918	0.528	0.471	158.2	800	0.215
C. vulgaris	212	96	T2	1	1018	1706	0.597	0.403	186.1	1100	0.366
C. vulgaris	212	96	T2	1	1031	1477	0.698	0.301	184.5	1460	0.578
C. vulgaris	212	96	T2	1	999	1322	0.756	0.244	192.6	1880	0.763
C. vulgaris	212	96	T2	1	968	1185	0.817	0.183	181.3	2360	0.967
C. vulgaris	212	96	T2	1	958	1097	0.873	0.126	153.4	2900	1.125
C. vulgaris	212	96	T3	1	956	1444	0.662	0.337	35.3	250	0
C. vulgaris	212	96	T3	1	1103	1363	0.809	0.190	30.3	380	0.059
C. vulgaris	212	96	T3	1	1136	1325	0.857	0.142	33.3	560	0.089
C. vulgaris	212	96	T3	1	1177	1322	0.890	0.109	36.6	800	0.092
C. vulgaris	212	96	T3	1	1211	1314	0.922	0.078	36	1100	0.098
C. vulgaris	212	96	T3	1	1234	1284	0.961	0.038	23.2	1460	0.124
C. vulgaris	212	96	T3	1	1236	1266	0.976	0.023	18.1	1880	0.14
C. vulgaris	212	96	T3	1	1230	1252	0.982	0.017	16.8	2360	0.153
C. vulgaris	212	96	T3	1	1216	1232	0.987	0.012	14.6	2900	0.172
C. vulgaris	212	96	C	2	863	2423	0.356	0.643	67.4	250	0
C. vulgaris	212	96	C	2	1001	2232	0.448	0.551	87.8	380	0.085
C. vulgaris	212	96	C	2	1046	2186	0.478	0.521	122.4	560	0.108
C. vulgaris	212	96	C	2	1096	2066	0.530	0.469	157.5	800	0.172
C. vulgaris	212	96	C	2	1111	1884	0.590	0.410	189.4	1100	0.286
C. vulgaris	212	96	C	2	1094	1684	0.650	0.350	214.6	1460	0.438
C. vulgaris	212	96	C	2	1144	1585	0.722	0.278	219.4	1880	0.528
C. vulgaris	212	96	C	2	1224	1518	0.806	0.193	191.2	2360	0.596
C. vulgaris	212	96	C	2	1294	1493	0.867	0.133	161.9	2900	0.622
C. vulgaris	212	96	T1	2	855	2460	0.348	0.652	68.4	250	0
C. vulgaris	212	96	T1	2	972	2257	0.431	0.569	90.8	380	0.089
C. vulgaris	212	96	T1	2	1006	2215	0.454	0.545	128.1	560	0.11
C. vulgaris	212	96	T1	2	1078	2137	0.504	0.495	166.3	800	0.151
C. vulgaris	212	96	T1	2	1148	2024	0.567	0.432	199.5	1100	0.215
C. vulgaris	212	96	T1	2	1168	1879	0.622	0.378	231.7	1460	0.309
C. vulgaris	212	96	T1	2	1237	1740	0.711	0.289	228.1	1880	0.413
C. vulgaris	212	96	T1	2	1323	1673	0.791	0.209	207.1	2360	0.47
C. vulgaris	212	96	T1	2	1387	1631	0.850	0.149	181.4	2900	0.508
C. vulgaris	212	96	T2	2	815	2439	0.334	0.665	69.8	250	0
C. vulgaris	212	96	T2	2	960	2211	0.434	0.565	90.1	380	0.103
C. vulgaris	212	96	T2	2	1002	2165	0.463	0.537	126.2	560	0.126
C. vulgaris	212	96	T2	2	1044	1995	0.523	0.476	159.9	800	0.222
C. vulgaris	212	96	T2	2	1051	1778	0.591	0.408	188.4	1100	0.371
C. vulgaris	212	96	T2	2	1077	1548	0.696	0.304	186.3	1460	0.575
C. vulgaris	212	96	T2	2	1078	1414	0.762	0.237	187	1880	0.724
C. vulgaris	212	96	T2	2	1072	1331	0.805	0.194	192.2	2360	0.832
C. vulgaris	212	96	T2	2	1090	1266	0.861	0.139	169.2	2900	0.926
C. vulgaris	212	96	T3	2	863	1325	0.651	0.348	36.5	250	0
C. vulgaris	212	96	T3	2	1007	1255	0.802	0.197	31.4	380	0.055
C. vulgaris	212	96	T3	2	993	1239	0.801	0.198	46.5	560	0.069
C. vulgaris	212	96	T3	2	1078	1230	0.876	0.123	41.3	800	0.077
C. vulgaris	212	96	T3	2	1104	1212	0.911	0.089	41	1100	0.093
C. vulgaris	212	96	T3	2	1115	1175	0.949	0.051	31.2	1460	0.127
C. vulgaris	212	96	T3	2	1119	1156	0.968	0.032	25.2	1880	0.146
C. vulgaris	212	96	T3	2	1112	1123	0.990	0.009	8.9	2360	0.179
C. vulgaris	212	96	T3	2	1098	1115	0.985	0.015	18.2	2900	0.188
C. vulgaris	212	96	C	3	835	2481	0.337	0.663	69.5	250	0
C. vulgaris	212	96	C	3	940	2286	0.411	0.588	93.8	380	0.085
C. vulgaris	212	96	C	3	979	2228	0.439	0.560	131.7	560	0.113
C. vulgaris	212	96	C	3	1055	2148	0.491	0.508	170.6	800	0.155
C. vulgaris	212	96	C	3	1131	2069	0.547	0.453	209.2	1100	0.199
C. vulgaris	212	96	C	3	1171	1984	0.590	0.409	250.7	1460	0.25
C. vulgaris	212	96	C	3	1371	1927	0.711	0.288	227.3	1880	0.287
C. vulgaris	212	96	C	3	1469	1895	0.775	0.224	222	2360	0.309
C. vulgaris	212	96	C	3	1545	1875	0.824	0.176	214.3	2900	0.323
C. vulgaris	212	96	T1	3	855	2591	0.330	0.670	70.3	250	0
C. vulgaris	212	96	T1	3	966	2349	0.411	0.588	93.8	380	0.103
C. vulgaris	212	96	T1	3	1013	2312	0.438	0.561	131.8	560	0.12
C. vulgaris	212	96	T1	3	1090	2252	0.484	0.515	173	800	0.15
C. vulgaris	212	96	T1	3	1175	2186	0.538	0.462	213.4	1100	0.185
C. vulgaris	212	96	T1	3	1348	2149	0.627	0.372	228	1460	0.205
C. vulgaris	212	96	T1	3	1465	2114	0.693	0.307	242.3	1880	0.225
C. vulgaris	212	96	T1	3	1583	2093	0.756	0.243	240.8	2360	0.237
C. vulgaris	212	96	T1	3	1681	2062	0.815	0.184	224.1	2900	0.256
C. vulgaris	212	96	T2	3	781	2316	0.337	0.662	69.4	250	0
C. vulgaris	212	96	T2	3	915	2146	0.426	0.573	91.3	380	0.079
C. vulgaris	212	96	T2	3	963	2085	0.462	0.538	126.5	560	0.11
C. vulgaris	212	96	T2	3	1001	1917	0.522	0.477	160.2	800	0.208
C. vulgaris	212	96	T2	3	1019	1718	0.593	0.406	187.5	1100	0.348
C. vulgaris	212	96	T2	3	1058	1554	0.681	0.319	195.5	1460	0.49
C. vulgaris	212	96	T2	3	1064	1398	0.761	0.238	187.9	1880	0.656
C. vulgaris	212	96	T2	3	1055	1311	0.805	0.195	193.2	2360	0.766
C. vulgaris	212	96	T2	3	1087	1261	0.862	0.137	166.8	2900	0.836
C. vulgaris	212	96	T3	3	909	1347	0.675	0.325	34.1	250	0
C. vulgaris	212	96	T3	3	1045	1302	0.803	0.197	31.4	380	0.034
C. vulgaris	212	96	T3	3	1083	1288	0.841	0.159	37.3	560	0.045
C. vulgaris	212	96	T3	3	1121	1275	0.879	0.120	40.3	800	0.056
C. vulgaris	212	96	T3	3	1143	1242	0.920	0.079	36.4	1100	0.084
C. vulgaris	212	96	T3	3	1170	1225	0.955	0.044	26.9	1460	0.099
C. vulgaris	212	96	T3	3	1161	1196	0.971	0.029	22.8	1880	0.126
C. vulgaris	212	96	T3	3	1155	1177	0.981	0.018	17.8	2360	0.144
C. vulgaris	212	96	T3	3	1149	1153	0.997	0.003	3.6	2900	0.168
T. weissflogii	0	n/a	C	1	422	638	0.661	0.338	0	0	0
T. weissflogii	0	n/a	C	1	458	644	0.711	0.288	29.9	248	0
T. weissflogii	0	n/a	C	1	469	654	0.717	0.282	43.4	367	0
T. weissflogii	0	n/a	C	1	464	621	0.747	0.252	60.3	570	0.027
T. weissflogii	0	n/a	C	1	482	575	0.838	0.161	57.3	849	0.109
T. weissflogii	0	n/a	C	1	448	527	0.850	0.149	75.8	1213	0.21
T. weissflogii	0	n/a	C	1	416	488	0.852	0.147	104.5	1695	0.307
T. weissflogii	0	n/a	C	1	367	411	0.893	0.107	98.8	2200	0.552
T. weissflogii	0	n/a	C	1	324	339	0.956	0.044	53.5	2900	0.882
T. weissflogii	0	n/a	T1	1	442	720	0.614	0.386	0	0	0
T. weissflogii	0	n/a	T1	1	487	721	0.675	0.324	33.6	248	0
T. weissflogii	0	n/a	T1	1	490	685	0.715	0.284	43.7	367	0.051
T. weissflogii	0	n/a	T1	1	501	673	0.744	0.255	60.9	570	0.069
T. weissflogii	0	n/a	T1	1	466	602	0.774	0.225	80.2	849	0.196
T. weissflogii	0	n/a	T1	1	450	537	0.838	0.162	82.4	1213	0.34
T. weissflogii	0	n/a	T1	1	418	465	0.899	0.101	71.8	1695	0.548
T. weissflogii	0	n/a	T1	1	355	385	0.922	0.077	71.1	2200	0.87
T. weissflogii	0	n/a	T1	1	306	322	0.950	0.049	59.6	2900	1.236
T. weissflogii	0	n/a	T2	1	407	690	0.590	0.410	0	0	0
T. weissflogii	0	n/a	T2	1	466	691	0.674	0.325	33.8	248	0
T. weissflogii	0	n/a	T2	1	481	691	0.696	0.303	46.7	367	0
T. weissflogii	0	n/a	T2	1	460	673	0.684	0.316	75.6	570	0.025
T. weissflogii	0	n/a	T2	1	467	583	0.801	0.198	70.5	849	0.183
T. weissflogii	0	n/a	T2	1	437	520	0.840	0.159	80.9	1213	0.326
T. weissflogii	0	n/a	T2	1	409	465	0.880	0.120	85.4	1695	0.483
T. weissflogii	0	n/a	T2	1	342	381	0.898	0.102	94.2	2200	0.811
T. weissflogii	0	n/a	T2	1	297	322	0.922	0.077	93.7	2900	1.142
T. weissflogii	0	n/a	T3	1	425	717	0.593	0.407	0	0	0
T. weissflogii	0	n/a	T3	1	464	694	0.669	0.331	34.4	248	0.033
T. weissflogii	0	n/a	T3	1	481	678	0.709	0.290	44.6	367	0.057
T. weissflogii	0	n/a	T3	1	487	629	0.774	0.225	53.8	570	0.139
T. weissflogii	0	n/a	T3	1	469	630	0.744	0.255	90.8	849	0.138
T. weissflogii	0	n/a	T3	1	425	528	0.805	0.195	99.2	1213	0.357
T. weissflogii	0	n/a	T3	1	386	442	0.873	0.126	89.6	1695	0.622
T. weissflogii	0	n/a	T3	1	336	372	0.903	0.096	88.7	2200	0.927
T. weissflogii	0	n/a	T3	1	293	308	0.951	0.048	58.4	2900	1.327
T. weissflogii	0	n/a	C	2	413	697	0.593	0.407	0	0	0
T. weissflogii	0	n/a	C	2	468	699	0.670	0.330	34.3	248	0
T. weissflogii	0	n/a	C	2	468	663	0.706	0.294	45.2	367	0.051
T. weissflogii	0	n/a	C	2	457	623	0.734	0.266	63.6	570	0.118
T. weissflogii	0	n/a	C	2	454	575	0.790	0.210	74.8	849	0.212
T. weissflogii	0	n/a	C	2	428	519	0.825	0.175	89.1	1213	0.342
T. weissflogii	0	n/a	C	2	399	436	0.915	0.084	59.7	1695	0.598
T. weissflogii	0	n/a	C	2	337	353	0.955	0.045	41.5	2200	0.974
T. weissflogii	0	n/a	C	2	280	302	0.927	0.072	87.6	2900	1.307
T. weissflogii	0	n/a	T1	2	430	641	0.671	0.329	0	0	0
T. weissflogii	0	n/a	T1	2	447	610	0.733	0.267	27.8	248	0.05
T. weissflogii	0	n/a	T1	2	456	633	0.720	0.279	42.9	367	0.012
T. weissflogii	0	n/a	T1	2	470	607	0.774	0.225	53.8	570	0.056
T. weissflogii	0	n/a	T1	2	439	545	0.806	0.194	69.1	849	0.176
T. weissflogii	0	n/a	T1	2	410	489	0.838	0.161	81.9	1213	0.31
T. weissflogii	0	n/a	T1	2	374	423	0.884	0.115	81.8	1695	0.515
T. weissflogii	0	n/a	T1	2	333	361	0.922	0.077	71.1	2200	0.775
T. weissflogii	0	n/a	T1	2	294	309	0.951	0.048	58.4	2900	1.074
T. weissflogii	0	n/a	T2	2	431	702	0.614	0.386	0	0	0
T. weissflogii	0	n/a	T2	2	475	705	0.674	0.326	33.9	248	0
T. weissflogii	0	n/a	T2	2	484	679	0.713	0.287	44.1	367	0.033
T. weissflogii	0	n/a	T2	2	474	641	0.739	0.260	62.2	570	0.095
T. weissflogii	0	n/a	T2	2	477	594	0.803	0.196	69.8	849	0.181
T. weissflogii	0	n/a	T2	2	434	522	0.831	0.168	85.5	1213	0.344
T. weissflogii	0	n/a	T2	2	403	465	0.867	0.133	94.6	1695	0.509
T. weissflogii	0	n/a	T2	2	344	371	0.927	0.072	66.5	2200	0.892
T. weissflogii	0	n/a	T2	2	292	306	0.954	0.045	54.7	2900	1.294
T. weissflogii	0	n/a	T3	2	435	705	0.617	0.382	0	0	0
T. weissflogii	0	n/a	T3	2	478	706	0.677	0.322	33.5	248	0
T. weissflogii	0	n/a	T3	2	485	692	0.701	0.299	46	367	0.018
T. weissflogii	0	n/a	T3	2	481	675	0.713	0.287	68.6	570	0.044
T. weissflogii	0	n/a	T3	2	489	629	0.777	0.222	79.1	849	0.12
T. weissflogii	0	n/a	T3	2	462	563	0.821	0.179	91.1	1213	0.252
T. weissflogii	0	n/a	T3	2	415	485	0.856	0.144	102.4	1695	0.453
T. weissflogii	0	n/a	T3	2	365	393	0.929	0.071	65.6	2200	0.793
T. weissflogii	0	n/a	T3	2	314	330	0.952	0.048	58.4	2900	1.136
T. weissflogii	0	n/a	C	3	451	696	0.648	0.352	0	0	0
T. weissflogii	0	n/a	C	3	486	704	0.690	0.309	32.1	248	0
T. weissflogii	0	n/a	C	3	496	684	0.725	0.274	42.1	367	0.017
T. weissflogii	0	n/a	C	3	508	654	0.777	0.223	53.3	570	0.064
T. weissflogii	0	n/a	C	3	499	620	0.805	0.195	69.4	849	0.122
T. weissflogii	0	n/a	C	3	474	558	0.849	0.150	76.3	1213	0.247
T. weissflogii	0	n/a	C	3	438	507	0.864	0.136	96.7	1695	0.372
T. weissflogii	0	n/a	C	3	389	421	0.924	0.076	70.2	2200	0.653
T. weissflogii	0	n/a	C	3	339	352	0.963	0.036	43.8	2900	0.977
T. weissflogii	0	n/a	T1	3	432	632	0.684	0.316	0	0	0
T. weissflogii	0	n/a	T1	3	451	638	0.707	0.293	30.4	248	0
T. weissflogii	0	n/a	T1	3	467	622	0.751	0.249	38.3	367	0.016
T. weissflogii	0	n/a	T1	3	469	620	0.756	0.243	58.1	570	0.019
T. weissflogii	0	n/a	T1	3	459	565	0.812	0.187	66.6	849	0.118
T. weissflogii	0	n/a	T1	3	432	536	0.806	0.194	98.7	1213	0.179
T. weissflogii	0	n/a	T1	3	406	450	0.902	0.097	69	1695	0.404
T. weissflogii	0	n/a	T1	3	359	387	0.928	0.072	66.5	2200	0.633
T. weissflogii	0	n/a	T1	3	319	330	0.967	0.033	40.1	2900	0.915
T. weissflogii	0	n/a	T2	3	366	572	0.640	0.360	0	0	0
T. weissflogii	0	n/a	T2	3	395	559	0.707	0.293	30.4	248	0.023
T. weissflogii	0	n/a	T2	3	406	558	0.728	0.272	41.9	367	0.025
T. weissflogii	0	n/a	T2	3	402	549	0.732	0.267	63.8	570	0.041
T. weissflogii	0	n/a	T2	3	400	507	0.789	0.211	75.1	849	0.128
T. weissflogii	0	n/a	T2	3	389	456	0.853	0.146	74.3	1213	0.254
T. weissflogii	0	n/a	T2	3	370	399	0.927	0.072	51.2	1695	0.433
T. weissflogii	0	n/a	T2	3	321	351	0.915	0.085	78.5	2200	0.629
T. weissflogii	0	n/a	T2	3	282	300	0.940	0.060	73	2900	0.906
T. weissflogii	0	n/a	T3	3	434	658	0.660	0.340	0	0	0
T. weissflogii	0	n/a	T3	3	459	640	0.717	0.282	29.3	248	0.028
T. weissflogii	0	n/a	T3	3	471	655	0.719	0.280	43	367	0.004
T. weissflogii	0	n/a	T3	3	494	610	0.810	0.190	45.4	570	0.078
T. weissflogii	0	n/a	T3	3	473	593	0.798	0.202	71.9	849	0.109
T. weissflogii	0	n/a	T3	3	463	539	0.859	0.141	71.8	1213	0.22
T. weissflogii	0	n/a	T3	3	446	515	0.866	0.133	94.6	1695	0.277
T. weissflogii	0	n/a	T3	3	390	421	0.926	0.073	67.4	2200	0.562
T. weissflogii	0	n/a	T3	3	349	360	0.969	0.030	36.5	2900	0.827
T. weissflogii	24	n/a	C	1	590	1760	0.335	0.664	0	0	0
T. weissflogii	24	n/a	C	1	834	1808	0.461	0.538	56	248	0
T. weissflogii	24	n/a	C	1	901	1730	0.521	0.479	73.7	367	0.017
T. weissflogii	24	n/a	C	1	883	1414	0.624	0.375	89.7	570	0.244
T. weissflogii	24	n/a	C	1	833	1237	0.673	0.326	116.1	849	0.422
T. weissflogii	24	n/a	C	1	770	1097	0.702	0.298	151.7	1213	0.604
T. weissflogii	24	n/a	C	1	718	942	0.762	0.237	168.6	1695	0.868
T. weissflogii	24	n/a	C	1	673	781	0.862	0.138	127.5	2200	1.253
T. weissflogii	24	n/a	C	1	630	700	0.900	0.100	121.8	2900	1.514
T. weissflogii	24	n/a	T1	1	484	1528	0.317	0.683	0	0	0
T. weissflogii	24	n/a	T1	1	735	1481	0.496	0.503	52.3	248	0.031
T. weissflogii	24	n/a	T1	1	748	1334	0.561	0.439	67.6	367	0.145
T. weissflogii	24	n/a	T1	1	670	1136	0.590	0.410	98.1	570	0.345
T. weissflogii	24	n/a	T1	1	656	962	0.682	0.318	113.3	849	0.588
T. weissflogii	24	n/a	T1	1	613	857	0.715	0.284	144.6	1213	0.782
T. weissflogii	24	n/a	T1	1	569	744	0.765	0.235	167.2	1695	1.053
T. weissflogii	24	n/a	T1	1	529	619	0.855	0.145	133.9	2200	1.468
T. weissflogii	24	n/a	T1	1	493	541	0.911	0.088	107.1	2900	1.824
T. weissflogii	24	n/a	T2	1	482	1535	0.314	0.685	0	0	0
T. weissflogii	24	n/a	T2	1	734	1547	0.474	0.525	54.6	248	0
T. weissflogii	24	n/a	T2	1	754	1367	0.552	0.448	69	367	0.122
T. weissflogii	24	n/a	T2	1	700	1173	0.597	0.403	96.4	570	0.308
T. weissflogii	24	n/a	T2	1	688	1020	0.675	0.325	115.8	849	0.504
T. weissflogii	24	n/a	T2	1	633	895	0.707	0.292	148.6	1213	0.715
T. weissflogii	24	n/a	T2	1	607	785	0.773	0.226	160.8	1695	0.955
T. weissflogii	24	n/a	T2	1	540	634	0.852	0.148	136.7	2200	1.421
T. weissflogii	24	n/a	T2	1	504	547	0.921	0.078	95	2900	1.806
T. weissflogii	24	n/a	T3	1	501	1525	0.329	0.671	0	0	0
T. weissflogii	24	n/a	T3	1	708	1512	0.468	0.531	55.2	248	0.008
T. weissflogii	24	n/a	T3	1	739	1375	0.537	0.462	71.1	367	0.109
T. weissflogii	24	n/a	T3	1	682	1180	0.578	0.422	100.9	570	0.292
T. weissflogii	24	n/a	T3	1	663	1022	0.649	0.351	125	849	0.492
T. weissflogii	24	n/a	T3	1	632	911	0.694	0.306	155.8	1213	0.673
T. weissflogii	24	n/a	T3	1	611	783	0.780	0.219	155.9	1695	0.947
T. weissflogii	24	n/a	T3	1	540	647	0.835	0.165	152.4	2200	1.357
T. weissflogii	24	n/a	T3	1	495	544	0.910	0.090	109.6	2900	1.803
T. weissflogii	24	n/a	C	2	583	1841	0.317	0.683	0	0	0
T. weissflogii	24	n/a	C	2	860	1916	0.449	0.551	57.3	248	0
T. weissflogii	24	n/a	C	2	900	1743	0.516	0.483	74.4	367	0.056
T. weissflogii	24	n/a	C	2	883	1480	0.597	0.403	96.4	570	0.243
T. weissflogii	24	n/a	C	2	837	1279	0.654	0.345	122.9	849	0.439
T. weissflogii	24	n/a	C	2	789	1122	0.703	0.296	150.7	1213	0.64
T. weissflogii	24	n/a	C	2	746	985	0.757	0.242	172.2	1695	0.869
T. weissflogii	24	n/a	C	2	682	800	0.853	0.147	135.8	2200	1.301
T. weissflogii	24	n/a	C	2	626	687	0.911	0.088	107.1	2900	1.679
T. weissflogii	24	n/a	T1	2	589	1819	0.324	0.676	0	0	0
T. weissflogii	24	n/a	T1	2	873	1866	0.468	0.532	55.3	248	0
T. weissflogii	24	n/a	T1	2	924	1668	0.554	0.446	68.7	367	0.09
T. weissflogii	24	n/a	T1	2	853	1417	0.602	0.398	95.2	570	0.283
T. weissflogii	24	n/a	T1	2	845	1201	0.704	0.296	105.5	849	0.514
T. weissflogii	24	n/a	T1	2	766	1081	0.709	0.291	148.1	1213	0.682
T. weissflogii	24	n/a	T1	2	718	933	0.770	0.230	163.7	1695	0.949
T. weissflogii	24	n/a	T1	2	664	775	0.857	0.143	132.1	2200	1.347
T. weissflogii	24	n/a	T1	2	618	672	0.920	0.080	97.4	2900	1.706
T. weissflogii	24	n/a	T2	2	529	1615	0.328	0.672	0	0	0
T. weissflogii	24	n/a	T2	2	778	1634	0.476	0.523	54.4	248	0
T. weissflogii	24	n/a	T2	2	797	1449	0.550	0.449	69.1	367	0.114
T. weissflogii	24	n/a	T2	2	747	1228	0.608	0.391	93.5	570	0.315
T. weissflogii	24	n/a	T2	2	716	1086	0.659	0.340	121.2	849	0.487
T. weissflogii	24	n/a	T2	2	674	916	0.736	0.264	134.4	1213	0.763
T. weissflogii	24	n/a	T2	2	655	836	0.783	0.216	153.7	1695	0.931
T. weissflogii	24	n/a	T2	2	584	677	0.863	0.137	126.5	2200	1.385
T. weissflogii	24	n/a	T2	2	549	597	0.920	0.080	97.4	2900	1.705
T. weissflogii	24	n/a	T3	2	532	1722	0.309	0.691	0	0	0
T. weissflogii	24	n/a	T3	2	838	1707	0.491	0.509	53	248	0.008
T. weissflogii	24	n/a	T3	2	837	1515	0.552	0.447	68.8	367	0.136
T. weissflogii	24	n/a	T3	2	764	1324	0.577	0.422	100.9	570	0.3
T. weissflogii	24	n/a	T3	2	742	1091	0.680	0.319	113.7	849	0.578
T. weissflogii	24	n/a	T3	2	695	959	0.725	0.275	140	1213	0.795
T. weissflogii	24	n/a	T3	2	651	831	0.783	0.216	153.7	1695	1.072
T. weissflogii	24	n/a	T3	2	604	685	0.882	0.118	109	2200	1.513
T. weissflogii	24	n/a	T3	2	556	609	0.913	0.087	105.9	2900	1.827
T. weissflogii	24	n/a	C	3	535	1628	0.329	0.671	0	0	0
T. weissflogii	24	n/a	C	3	784	1730	0.453	0.546	56.8	248	0
T. weissflogii	24	n/a	C	3	831	1563	0.532	0.468	72	367	0.041
T. weissflogii	24	n/a	C	3	800	1304	0.613	0.386	92.4	570	0.248
T. weissflogii	24	n/a	C	3	744	1142	0.651	0.348	124	849	0.425
T. weissflogii	24	n/a	C	3	716	1007	0.711	0.288	146.6	1213	0.616
T. weissflogii	24	n/a	C	3	685	875	0.783	0.217	154.4	1695	0.86
T. weissflogii	24	n/a	C	3	628	727	0.864	0.136	125.6	2200	1.239
T. weissflogii	24	n/a	C	3	575	625	0.920	0.080	97.4	2900	1.604
T. weissflogii	24	n/a	T1	3	571	958	0.596	0.403	0	0	0
T. weissflogii	24	n/a	T1	3	591	961	0.615	0.385	40	248	0
T. weissflogii	24	n/a	T1	3	620	1060	0.585	0.415	63.9	367	0
T. weissflogii	24	n/a	T1	3	632	1040	0.608	0.392	93.8	570	0
T. weissflogii	24	n/a	T1	3	651	952	0.684	0.316	112.6	849	0.006
T. weissflogii	24	n/a	T1	3	619	866	0.715	0.285	145.1	1213	0.106
T. weissflogii	24	n/a	T1	3	589	787	0.748	0.251	178.6	1695	0.217
T. weissflogii	24	n/a	T1	3	547	640	0.855	0.145	133.9	2200	0.496
T. weissflogii	24	n/a	T1	3	502	553	0.908	0.092	112	2900	0.732
T. weissflogii	24	n/a	T2	3	508	1548	0.328	0.671	0	0	0
T. weissflogii	24	n/a	T2	3	729	1544	0.472	0.527	54.8	248	0.002
T. weissflogii	24	n/a	T2	3	778	1413	0.551	0.449	69.1	367	0.095
T. weissflogii	24	n/a	T2	3	700	1169	0.599	0.401	95.9	570	0.324
T. weissflogii	24	n/a	T2	3	694	968	0.717	0.283	100.8	849	0.599
T. weissflogii	24	n/a	T2	3	632	870	0.726	0.273	139	1213	0.779
T. weissflogii	24	n/a	T2	3	595	773	0.770	0.230	163.7	1695	1.002
T. weissflogii	24	n/a	T2	3	555	632	0.878	0.121	111.8	2200	1.449
T. weissflogii	24	n/a	T2	3	524	559	0.937	0.062	75.5	2900	1.769
T. weissflogii	24	n/a	T3	3	570	1685	0.338	0.661	0	0	0
T. weissflogii	24	n/a	T3	3	809	1803	0.449	0.551	57.3	248	0
T. weissflogii	24	n/a	T3	3	863	1649	0.523	0.476	73.3	367	0.021
T. weissflogii	24	n/a	T3	3	875	1374	0.637	0.363	86.8	570	0.226
T. weissflogii	24	n/a	T3	3	810	1180	0.686	0.313	111.5	849	0.427
T. weissflogii	24	n/a	T3	3	734	1028	0.714	0.285	145.1	1213	0.639
T. weissflogii	24	n/a	T3	3	701	905	0.775	0.225	160.1	1695	0.861
T. weissflogii	24	n/a	T3	3	638	729	0.875	0.124	114.5	2200	1.311
T. weissflogii	24	n/a	T3	3	585	655	0.893	0.106	129.1	2900	1.572
T. weissflogii	48	n/a	C	1	1113	3268	0.341	0.659	0	0	0
T. weissflogii	48	n/a	C	1	1513	3321	0.456	0.544	56.6	248	0
T. weissflogii	48	n/a	C	1	1627	3139	0.518	0.481	74	367	0.041
T. weissflogii	48	n/a	C	1	1673	2756	0.607	0.392	93.8	570	0.185
T. weissflogii	48	n/a	C	1	1592	2497	0.638	0.362	129	849	0.308
T. weissflogii	48	n/a	C	1	1558	2229	0.699	0.301	153.3	1213	0.466
T. weissflogii	48	n/a	C	1	1553	2024	0.767	0.232	165.1	1695	0.614
T. weissflogii	48	n/a	C	1	1466	1698	0.863	0.136	125.6	2200	0.924
T. weissflogii	48	n/a	C	1	1396	1572	0.888	0.111	135.1	2900	1.078
T. weissflogii	48	n/a	T1	1	986	2948	0.334	0.665	0	0	0
T. weissflogii	48	n/a	T1	1	1294	3106	0.417	0.583	60.6	248	0
T. weissflogii	48	n/a	T1	1	1380	2853	0.484	0.516	79.4	367	0.033
T. weissflogii	48	n/a	T1	1	1361	2618	0.520	0.480	114.9	570	0.126
T. weissflogii	48	n/a	T1	1	1364	2352	0.580	0.420	149.6	849	0.253
T. weissflogii	48	n/a	T1	1	1426	2180	0.654	0.345	175.7	1213	0.352
T. weissflogii	48	n/a	T1	1	1393	1944	0.717	0.283	201.4	1695	0.516
T. weissflogii	48	n/a	T1	1	1334	1623	0.822	0.178	164.4	2200	0.816
T. weissflogii	48	n/a	T1	1	1308	1428	0.916	0.084	102.3	2900	1.064
T. weissflogii	48	n/a	T2	1	987	2911	0.339	0.660	0	0	0
T. weissflogii	48	n/a	T2	1	1273	3048	0.418	0.582	60.5	248	0
T. weissflogii	48	n/a	T2	1	1368	2858	0.479	0.521	80.3	367	0.018
T. weissflogii	48	n/a	T2	1	1355	2599	0.521	0.478	114.4	570	0.12
T. weissflogii	48	n/a	T2	1	1480	2391	0.619	0.381	135.8	849	0.217
T. weissflogii	48	n/a	T2	1	1439	2200	0.654	0.345	175.7	1213	0.323
T. weissflogii	48	n/a	T2	1	1428	1935	0.738	0.262	186.4	1695	0.504
T. weissflogii	48	n/a	T2	1	1389	1645	0.844	0.155	143.2	2200	0.769
T. weissflogii	48	n/a	T2	1	1298	1429	0.908	0.091	110.7	2900	1.037
T. weissflogii	48	n/a	T3	1	1068	3329	0.321	0.679	0	0	0
T. weissflogii	48	n/a	T3	1	1491	3274	0.455	0.544	56.6	248	0.016
T. weissflogii	48	n/a	T3	1	1560	3003	0.519	0.480	73.9	367	0.108
T. weissflogii	48	n/a	T3	1	1485	2700	0.550	0.450	107.6	570	0.232
T. weissflogii	48	n/a	T3	1	1623	2470	0.657	0.342	121.8	849	0.347
T. weissflogii	48	n/a	T3	1	1529	2237	0.684	0.316	160.9	1213	0.488
T. weissflogii	48	n/a	T3	1	1513	2011	0.752	0.247	175.8	1695	0.655
T. weissflogii	48	n/a	T3	1	1438	1744	0.825	0.175	161.7	2200	0.908
T. weissflogii	48	n/a	T3	1	1413	1572	0.899	0.101	122.9	2900	1.117
T. weissflogii	48	n/a	C	2	1213	3704	0.327	0.672	0	0	0
T. weissflogii	48	n/a	C	2	1629	3877	0.420	0.579	60.2	248	0
T. weissflogii	48	n/a	C	2	1722	3557	0.484	0.515	79.3	367	0.041
T. weissflogii	48	n/a	C	2	1686	3171	0.532	0.468	111.9	570	0.168
T. weissflogii	48	n/a	C	2	1691	2961	0.571	0.428	152.5	849	0.25
T. weissflogii	48	n/a	C	2	1776	2715	0.654	0.345	175.7	1213	0.364
T. weissflogii	48	n/a	C	2	1716	2419	0.709	0.290	206.3	1695	0.531
T. weissflogii	48	n/a	C	2	1727	2040	0.847	0.153	141.3	2200	0.815
T. weissflogii	48	n/a	C	2	1610	1785	0.902	0.098	119.3	2900	1.075
T. weissflogii	48	n/a	T1	2	1032	2952	0.350	0.650	0	0	0
T. weissflogii	48	n/a	T1	2	1356	3096	0.438	0.562	58.4	248	0
T. weissflogii	48	n/a	T1	2	1460	2966	0.492	0.507	78.1	367	0
T. weissflogii	48	n/a	T1	2	1442	2658	0.543	0.457	109.3	570	0.11
T. weissflogii	48	n/a	T1	2	1443	2450	0.589	0.411	146.4	849	0.204
T. weissflogii	48	n/a	T1	2	1485	2222	0.668	0.331	168.5	1213	0.328
T. weissflogii	48	n/a	T1	2	1452	1939	0.749	0.251	178.6	1695	0.522
T. weissflogii	48	n/a	T1	2	1379	1640	0.841	0.159	146.9	2200	0.8
T. weissflogii	48	n/a	T1	2	1312	1449	0.905	0.094	114.4	2900	1.037
T. weissflogii	48	n/a	T2	2	1126	3562	0.316	0.683	0	0	0
T. weissflogii	48	n/a	T2	2	1627	3644	0.446	0.553	57.5	248	0
T. weissflogii	48	n/a	T2	2	1672	3263	0.512	0.487	75	367	0.091
T. weissflogii	48	n/a	T2	2	1664	2907	0.572	0.427	102.1	570	0.225
T. weissflogii	48	n/a	T2	2	1714	2600	0.659	0.340	121.2	849	0.37
T. weissflogii	48	n/a	T2	2	1636	2314	0.707	0.292	148.6	1213	0.539
T. weissflogii	48	n/a	T2	2	1642	2114	0.777	0.223	158.6	1695	0.684
T. weissflogii	48	n/a	T2	2	1581	1824	0.867	0.133	122.8	2200	0.952
T. weissflogii	48	n/a	T2	2	1508	1640	0.920	0.080	97.4	2900	1.171
T. weissflogii	48	n/a	T3	2	907	2708	0.335	0.665	0	0	0
T. weissflogii	48	n/a	T3	2	1187	2769	0.429	0.571	59.4	248	0
T. weissflogii	48	n/a	T3	2	1274	2612	0.488	0.512	78.8	367	0.036
T. weissflogii	48	n/a	T3	2	1275	2365	0.539	0.460	110.1	570	0.145
T. weissflogii	48	n/a	T3	2	1296	2229	0.581	0.418	149	849	0.214
T. weissflogii	48	n/a	T3	2	1327	2010	0.660	0.339	172.7	1213	0.347
T. weissflogii	48	n/a	T3	2	1280	1769	0.724	0.276	196.4	1695	0.53
T. weissflogii	48	n/a	T3	2	1229	1476	0.833	0.167	154.3	2200	0.834
T. weissflogii	48	n/a	T3	2	1164	1291	0.902	0.098	119.3	2900	1.097
T. weissflogii	48	n/a	C	3	916	2747	0.333	0.666	0	0	0
T. weissflogii	48	n/a	C	3	1232	2817	0.437	0.562	58.4	248	0
T. weissflogii	48	n/a	C	3	1349	2678	0.504	0.496	76.4	367	0.025
T. weissflogii	48	n/a	C	3	1301	2337	0.557	0.443	106	570	0.175
T. weissflogii	48	n/a	C	3	1408	2111	0.667	0.333	118.6	849	0.301
T. weissflogii	48	n/a	C	3	1321	1929	0.685	0.315	160.4	1213	0.424
T. weissflogii	48	n/a	C	3	1247	1708	0.730	0.269	191.4	1695	0.608
T. weissflogii	48	n/a	C	3	1171	1411	0.830	0.170	157	2200	0.946
T. weissflogii	48	n/a	C	3	1129	1237	0.913	0.087	105.9	2900	1.22
T. weissflogii	48	n/a	T1	3	918	2684	0.342	0.657	0	0	0
T. weissflogii	48	n/a	T1	3	1232	2818	0.437	0.562	58.4	248	0
T. weissflogii	48	n/a	T1	3	1333	2619	0.509	0.491	75.6	367	0.024
T. weissflogii	48	n/a	T1	3	1357	2351	0.577	0.422	100.9	570	0.141
T. weissflogii	48	n/a	T1	3	1299	2143	0.606	0.393	140.1	849	0.252
T. weissflogii	48	n/a	T1	3	1328	1943	0.683	0.316	160.9	1213	0.381
T. weissflogii	48	n/a	T1	3	1309	1722	0.760	0.239	170.1	1695	0.558
T. weissflogii	48	n/a	T1	3	1208	1427	0.847	0.153	141.3	2200	0.88
T. weissflogii	48	n/a	T1	3	1126	1252	0.899	0.100	121.8	2900	1.143
T. weissflogii	48	n/a	T2	3	825	2491	0.331	0.668	0	0	0
T. weissflogii	48	n/a	T2	3	1126	2586	0.435	0.564	58.7	248	0
T. weissflogii	48	n/a	T2	3	1211	2407	0.503	0.496	76.4	367	0.034
T. weissflogii	48	n/a	T2	3	1164	2140	0.544	0.456	109.1	570	0.164
T. weissflogii	48	n/a	T2	3	1246	1959	0.636	0.363	129.3	849	0.271
T. weissflogii	48	n/a	T2	3	1192	1752	0.680	0.319	162.4	1213	0.421
T. weissflogii	48	n/a	T2	3	1156	1560	0.741	0.258	183.6	1695	0.596
T. weissflogii	48	n/a	T2	3	1073	1295	0.829	0.171	158	2200	0.923
T. weissflogii	48	n/a	T2	3	1015	1127	0.901	0.099	120.5	2900	1.21
T. weissflogii	48	n/a	T3	3	1060	3117	0.340	0.659	0	0	0
T. weissflogii	48	n/a	T3	3	1408	3271	0.430	0.569	59.2	248	0
T. weissflogii	48	n/a	T3	3	1509	3060	0.493	0.506	77.9	367	0.018
T. weissflogii	48	n/a	T3	3	1487	2737	0.543	0.456	109.1	570	0.138
T. weissflogii	48	n/a	T3	3	1576	2520	0.625	0.374	133.3	849	0.236
T. weissflogii	48	n/a	T3	3	1520	2246	0.677	0.323	164.4	1213	0.387
T. weissflogii	48	n/a	T3	3	1456	1996	0.729	0.270	192.1	1695	0.561
T. weissflogii	48	n/a	T3	3	1421	1658	0.857	0.142	131.2	2200	0.879
T. weissflogii	48	n/a	T3	3	1335	1468	0.909	0.090	109.6	2900	1.123
T. weissflogii	72	0	C	1	728	2150	0.339	0.661	0	0	0
T. weissflogii	72	0	C	1	970	2255	0.430	0.569	59.2	248	0
T. weissflogii	72	0	C	1	1033	2103	0.491	0.508	78.2	367	0.022
T. weissflogii	72	0	C	1	1102	1975	0.558	0.442	105.7	570	0.088
T. weissflogii	72	0	C	1	1117	1768	0.632	0.368	131.2	849	0.216
T. weissflogii	72	0	C	1	1079	1581	0.682	0.317	161.4	1213	0.359
T. weissflogii	72	0	C	1	1074	1403	0.766	0.234	166.5	1695	0.532
T. weissflogii	72	0	C	1	993	1167	0.851	0.149	137.6	2200	0.842
T. weissflogii	72	0	C	1	950	1031	0.921	0.078	95	2900	1.085
T. weissflogii	72	0	T1	1	990	3061	0.323	0.676	0	0	0
T. weissflogii	72	0	T1	1	1318	3128	0.421	0.578	60.1	248	0
T. weissflogii	72	0	T1	1	1399	2955	0.473	0.526	81	367	0.035
T. weissflogii	72	0	T1	1	1452	2745	0.529	0.471	112.7	570	0.115
T. weissflogii	72	0	T1	1	1501	2491	0.603	0.397	141.5	849	0.228
T. weissflogii	72	0	T1	1	1493	2298	0.650	0.350	178.2	1213	0.332
T. weissflogii	72	0	T1	1	1497	2034	0.736	0.264	187.9	1695	0.504
T. weissflogii	72	0	T1	1	1437	1715	0.838	0.162	149.6	2200	0.784
T. weissflogii	72	0	T1	1	1384	1524	0.908	0.091	110.7	2900	1.008
T. weissflogii	72	0	T2	1	727	2254	0.323	0.677	0	0	0
T. weissflogii	72	0	T2	1	1008	2255	0.447	0.552	57.4	248	0
T. weissflogii	72	0	T2	1	1053	2088	0.504	0.495	76.2	367	0.079
T. weissflogii	72	0	T2	1	1086	1903	0.571	0.429	102.6	570	0.184
T. weissflogii	72	0	T2	1	1104	1770	0.624	0.376	134	849	0.273
T. weissflogii	72	0	T2	1	1072	1610	0.666	0.334	170.1	1213	0.4
T. weissflogii	72	0	T2	1	1049	1433	0.732	0.267	190	1695	0.572
T. weissflogii	72	0	T2	1	1030	1228	0.839	0.161	148.7	2200	0.835
T. weissflogii	72	0	T2	1	1018	1130	0.901	0.099	120.5	2900	0.994
T. weissflogii	72	0	T3	1	872	2723	0.320	0.679	0	0	0
T. weissflogii	72	0	T3	1	1144	2851	0.401	0.598	62.2	248	0
T. weissflogii	72	0	T3	1	1215	2737	0.444	0.556	85.6	367	0
T. weissflogii	72	0	T3	1	1223	2510	0.487	0.512	122.5	570	0.084
T. weissflogii	72	0	T3	1	1304	2342	0.557	0.443	157.9	849	0.162
T. weissflogii	72	0	T3	1	1374	2131	0.645	0.355	180.8	1213	0.277
T. weissflogii	72	0	T3	1	1348	1887	0.714	0.285	202.8	1695	0.443
T. weissflogii	72	0	T3	1	1328	1604	0.828	0.172	158.9	2200	0.697
T. weissflogii	72	0	T3	1	1241	1391	0.892	0.107	130.2	2900	0.957
T. weissflogii	72	0	C	2	840	2538	0.331	0.669	0	0	0
T. weissflogii	72	0	C	2	1072	2628	0.408	0.592	61.6	248	0
T. weissflogii	72	0	C	2	1142	2504	0.456	0.543	83.6	367	0.013
T. weissflogii	72	0	C	2	1272	2327	0.547	0.453	108.4	570	0.09
T. weissflogii	72	0	C	2	1263	2172	0.581	0.418	149	849	0.168
T. weissflogii	72	0	C	2	1277	1966	0.650	0.350	178.2	1213	0.29
T. weissflogii	72	0	C	2	1262	1790	0.705	0.294	209.2	1695	0.417
T. weissflogii	72	0	C	2	1249	1506	0.829	0.170	157	2200	0.685
T. weissflogii	72	0	C	2	1196	1342	0.891	0.108	131.5	2900	0.891
T. weissflogii	72	0	T1	2	789	2301	0.343	0.657	0	0	0
T. weissflogii	72	0	T1	2	1057	2431	0.435	0.565	58.8	248	0
T. weissflogii	72	0	T1	2	1112	2263	0.491	0.508	78.2	367	0.016
T. weissflogii	72	0	T1	2	1163	2046	0.568	0.431	103.1	570	0.124
T. weissflogii	72	0	T1	2	1167	1868	0.625	0.375	133.6	849	0.231
T. weissflogii	72	0	T1	2	1134	1670	0.679	0.320	162.9	1213	0.377
T. weissflogii	72	0	T1	2	1088	1449	0.751	0.249	177.2	1695	0.587
T. weissflogii	72	0	T1	2	1007	1211	0.832	0.168	155.2	2200	0.9
T. weissflogii	72	0	T1	2	956	1054	0.907	0.092	112	2900	1.183
T. weissflogii	72	0	T2	2	739	2293	0.322	0.677	0	0	0
T. weissflogii	72	0	T2	2	978	2409	0.406	0.594	61.8	248	0
T. weissflogii	72	0	T2	2	1048	2297	0.456	0.543	83.6	367	0
T. weissflogii	72	0	T2	2	1056	2108	0.501	0.499	119.4	570	0.087
T. weissflogii	72	0	T2	2	1113	1927	0.578	0.422	150.4	849	0.189
T. weissflogii	72	0	T2	2	1148	1764	0.651	0.349	177.7	1213	0.299
T. weissflogii	72	0	T2	2	1173	1611	0.728	0.271	192.8	1695	0.423
T. weissflogii	72	0	T2	2	1115	1341	0.831	0.168	155.2	2200	0.709
T. weissflogii	72	0	T2	2	1063	1143	0.930	0.069	84	2900	1.006
T. weissflogii	72	0	T3	2	823	2673	0.308	0.692	0	0	0
T. weissflogii	72	0	T3	2	1108	2825	0.392	0.607	63.1	248	0
T. weissflogii	72	0	T3	2	1182	2663	0.444	0.556	85.6	367	0.003
T. weissflogii	72	0	T3	2	1274	2485	0.513	0.487	116.5	570	0.075
T. weissflogii	72	0	T3	2	1274	2209	0.577	0.423	150.7	849	0.21
T. weissflogii	72	0	T3	2	1282	1981	0.647	0.352	179.2	1213	0.349
T. weissflogii	72	0	T3	2	1279	1750	0.731	0.269	191.4	1695	0.527
T. weissflogii	72	0	T3	2	1223	1444	0.847	0.153	141.3	2200	0.851
T. weissflogii	72	0	T3	2	1151	1268	0.908	0.092	112	2900	1.108
T. weissflogii	72	0	C	3	798	2284	0.349	0.650	0	0	0
T. weissflogii	72	0	C	3	1047	2416	0.433	0.566	58.8	248	0
T. weissflogii	72	0	C	3	1112	2215	0.502	0.497	76.5	367	0.031
T. weissflogii	72	0	C	3	1099	2074	0.530	0.470	112.4	570	0.101
T. weissflogii	72	0	C	3	1165	1880	0.620	0.380	135.4	849	0.214
T. weissflogii	72	0	C	3	1137	1681	0.676	0.323	164.4	1213	0.358
T. weissflogii	72	0	C	3	1123	1478	0.760	0.240	170.8	1695	0.545
T. weissflogii	72	0	C	3	1064	1249	0.852	0.148	136.7	2200	0.828
T. weissflogii	72	0	C	3	990	1084	0.913	0.086	104.7	2900	1.107
T. weissflogii	72	0	T1	3	774	2260	0.342	0.657	0	0	0
T. weissflogii	72	0	T1	3	1034	2383	0.434	0.566	58.8	248	0
T. weissflogii	72	0	T1	3	1094	2202	0.497	0.503	77.5	367	0.026
T. weissflogii	72	0	T1	3	1109	2019	0.549	0.450	107.6	570	0.119
T. weissflogii	72	0	T1	3	1169	1793	0.652	0.348	124	849	0.26
T. weissflogii	72	0	T1	3	1107	1593	0.695	0.305	155.3	1213	0.418
T. weissflogii	72	0	T1	3	1074	1398	0.768	0.231	164.3	1695	0.616
T. weissflogii	72	0	T1	3	982	1180	0.832	0.167	154.3	2200	0.915
T. weissflogii	72	0	T1	3	951	1037	0.917	0.082	99.8	2900	1.179
T. weissflogii	72	0	T2	3	741	2134	0.347	0.652	0	0	0
T. weissflogii	72	0	T2	3	986	2262	0.436	0.564	58.7	248	0
T. weissflogii	72	0	T2	3	1054	2093	0.504	0.496	76.4	367	0.019
T. weissflogii	72	0	T2	3	1075	1911	0.563	0.437	104.5	570	0.116
T. weissflogii	72	0	T2	3	1079	1748	0.617	0.382	136.1	849	0.22
T. weissflogii	72	0	T2	3	1073	1585	0.677	0.323	164.4	1213	0.346
T. weissflogii	72	0	T2	3	1035	1382	0.749	0.251	178.6	1695	0.544
T. weissflogii	72	0	T2	3	964	1148	0.840	0.160	147.8	2200	0.858
T. weissflogii	72	0	T2	3	918	995	0.923	0.077	93.7	2900	1.144
T. weissflogii	72	0	T3	3	642	1901	0.338	0.662	0	0	0
T. weissflogii	72	0	T3	3	867	1884	0.460	0.539	56.1	248	0.009
T. weissflogii	72	0	T3	3	923	1792	0.515	0.484	74.5	367	0.06
T. weissflogii	72	0	T3	3	963	1616	0.596	0.404	96.6	570	0.176
T. weissflogii	72	0	T3	3	876	882	0.993	0.006	2.1	849	1.155
T. weissflogii	72	0	T3	3	871	1253	0.695	0.304	154.8	1213	0.517
T. weissflogii	72	0	T3	3	831	1088	0.764	0.236	168	1695	0.747
T. weissflogii	72	0	T3	3	798	928	0.860	0.140	129.3	2200	1.048
T. weissflogii	72	0	T3	3	773	835	0.926	0.074	90.1	2900	1.276
T. weissflogii	96	24	C	1	670	1419	0.472	0.527	0	0	0
T. weissflogii	96	24	C	1	736	1151	0.639	0.360	37.4	248	0.232
T. weissflogii	96	24	C	1	766	1161	0.660	0.340	52.3	367	0.222
T. weissflogii	96	24	C	1	771	1092	0.706	0.293	70.1	570	0.299
T. weissflogii	96	24	C	1	765	992	0.771	0.228	81.2	849	0.43
T. weissflogii	96	24	C	1	721	876	0.823	0.176	89.6	1213	0.619
T. weissflogii	96	24	C	1	715	820	0.872	0.128	91	1695	0.73
T. weissflogii	96	24	C	1	685	741	0.924	0.075	69.3	2200	0.914
T. weissflogii	96	24	C	1	676	710	0.952	0.047	57.2	2900	0.998
T. weissflogii	96	24	T1	1	810	1943	0.417	0.583	0	0	0
T. weissflogii	96	24	T1	1	974	1904	0.512	0.488	50.8	248	0.02
T. weissflogii	96	24	T1	1	1055	1929	0.547	0.453	69.8	367	0.007
T. weissflogii	96	24	T1	1	1069	1844	0.580	0.420	100.5	570	0.053
T. weissflogii	96	24	T1	1	1118	1731	0.646	0.354	126.1	849	0.122
T. weissflogii	96	24	T1	1	1163	1627	0.715	0.285	145.1	1213	0.194
T. weissflogii	96	24	T1	1	1176	1507	0.780	0.219	155.9	1695	0.289
T. weissflogii	96	24	T1	1	1158	1332	0.869	0.130	120.1	2200	0.458
T. weissflogii	96	24	T1	1	1137	1236	0.920	0.080	97.4	2900	0.572
T. weissflogii	96	24	T2	1	746	1714	0.435	0.564	0	0	0
T. weissflogii	96	24	T2	1	885	1744	0.507	0.492	51.2	248	0
T. weissflogii	96	24	T2	1	950	1769	0.537	0.462	71.1	367	0
T. weissflogii	96	24	T2	1	978	1679	0.582	0.417	99.7	570	0.02
T. weissflogii	96	24	T2	1	1036	1581	0.655	0.344	122.6	849	0.084
T. weissflogii	96	24	T2	1	1066	1486	0.717	0.282	143.6	1213	0.153
T. weissflogii	96	24	T2	1	1069	1376	0.777	0.223	158.6	1695	0.245
T. weissflogii	96	24	T2	1	1047	1244	0.842	0.158	145.9	2200	0.377
T. weissflogii	96	24	T2	1	1028	1098	0.936	0.063	76.6	2900	0.561
T. weissflogii	96	24	T3	1	774	1847	0.419	0.580	0	0	0
T. weissflogii	96	24	T3	1	942	1884	0.500	0.500	52	248	0
T. weissflogii	96	24	T3	1	998	1817	0.549	0.450	69.3	367	0.016
T. weissflogii	96	24	T3	1	986	1696	0.581	0.418	100	570	0.089
T. weissflogii	96	24	T3	1	1074	1576	0.681	0.318	113.3	849	0.171
T. weissflogii	96	24	T3	1	1089	1462	0.745	0.255	129.8	1213	0.263
T. weissflogii	96	24	T3	1	1057	1366	0.774	0.226	160.8	1695	0.352
T. weissflogii	96	24	T3	1	1066	1228	0.868	0.131	121	2200	0.504
T. weissflogii	96	24	T3	1	1023	1114	0.918	0.081	98.6	2900	0.657
T. weissflogii	96	24	C	2	834	2019	0.413	0.586	0	0	0
T. weissflogii	96	24	C	2	1018	2027	0.502	0.497	51.7	248	0
T. weissflogii	96	24	C	2	1085	2042	0.531	0.468	72	367	0
T. weissflogii	96	24	C	2	1132	1973	0.574	0.426	101.9	570	0.023
T. weissflogii	96	24	C	2	1237	1810	0.683	0.316	112.6	849	0.115
T. weissflogii	96	24	C	2	1205	1682	0.716	0.283	144.1	1213	0.2
T. weissflogii	96	24	C	2	1195	1592	0.751	0.249	177.2	1695	0.268
T. weissflogii	96	24	C	2	1227	1408	0.871	0.128	118.2	2200	0.433
T. weissflogii	96	24	C	2	1177	1286	0.915	0.084	102.3	2900	0.569
T. weissflogii	96	24	T1	2	645	1350	0.478	0.522	0	0	0
T. weissflogii	96	24	T1	2	756	1286	0.588	0.412	42.8	248	0.049
T. weissflogii	96	24	T1	2	817	1322	0.618	0.381	58.7	367	0.021
T. weissflogii	96	24	T1	2	864	1260	0.686	0.314	75	570	0.071
T. weissflogii	96	24	T1	2	833	1180	0.706	0.294	104.8	849	0.144
T. weissflogii	96	24	T1	2	698	839	0.832	0.168	85.5	1213	0.609
T. weissflogii	96	24	T1	2	668	778	0.859	0.141	100.2	1695	0.735
T. weissflogii	96	24	T1	2	654	721	0.907	0.092	85	2200	0.872
T. weissflogii	96	24	T1	2	669	702	0.953	0.047	57.2	2900	0.923
T. weissflogii	96	24	T2	2	772	1803	0.428	0.571	0	0	0
T. weissflogii	96	24	T2	2	928	1774	0.523	0.476	49.5	248	0.016
T. weissflogii	96	24	T2	2	994	1798	0.553	0.447	68.8	367	0.002
T. weissflogii	96	24	T2	2	1065	1739	0.612	0.387	92.5	570	0.036
T. weissflogii	96	24	T2	2	1098	1625	0.676	0.324	115.5	849	0.109
T. weissflogii	96	24	T2	2	1089	1518	0.717	0.282	143.6	1213	0.187
T. weissflogii	96	24	T2	2	1107	1406	0.787	0.212	150.8	1695	0.282
T. weissflogii	96	24	T2	2	1066	1243	0.858	0.142	131.2	2200	0.45
T. weissflogii	96	24	T2	2	1029	1143	0.900	0.099	120.5	2900	0.577
T. weissflogii	96	24	T3	2	872	1725	0.506	0.494	0	0	0
T. weissflogii	96	24	T3	2	963	1671	0.576	0.423	44	248	0.032
T. weissflogii	96	24	T3	2	993	1688	0.588	0.411	63.3	367	0.021
T. weissflogii	96	24	T3	2	1026	1573	0.652	0.347	82.9	570	0.096
T. weissflogii	96	24	T3	2	1034	1509	0.685	0.314	111.8	849	0.143
T. weissflogii	96	24	T3	2	1060	1363	0.778	0.222	113	1213	0.265
T. weissflogii	96	24	T3	2	1042	1309	0.796	0.203	144.4	1695	0.317
T. weissflogii	96	24	T3	2	1058	1176	0.900	0.100	92.4	2200	0.466
T. weissflogii	96	24	T3	2	1023	1120	0.913	0.086	104.7	2900	0.54
T. weissflogii	96	24	C	3	669	1404	0.476	0.523	0	0	0
T. weissflogii	96	24	C	3	785	1333	0.589	0.411	42.7	248	0.053
T. weissflogii	96	24	C	3	838	1371	0.611	0.388	59.7	367	0.024
T. weissflogii	96	24	C	3	888	1327	0.669	0.330	78.9	570	0.058
T. weissflogii	96	24	C	3	860	1255	0.685	0.314	111.8	849	0.118
T. weissflogii	96	24	C	3	878	1165	0.754	0.246	125.2	1213	0.205
T. weissflogii	96	24	C	3	865	1073	0.806	0.193	137.3	1695	0.308
T. weissflogii	96	24	C	3	859	1003	0.856	0.143	132.1	2200	0.399
T. weissflogii	96	24	C	3	835	916	0.912	0.088	107.1	2900	0.532
T. weissflogii	96	24	T1	3	667	1369	0.487	0.512	0	0	0
T. weissflogii	96	24	T1	3	732	1134	0.646	0.354	36.7	248	0.207
T. weissflogii	96	24	T1	3	752	1107	0.679	0.320	49.3	367	0.236
T. weissflogii	96	24	T1	3	724	1014	0.714	0.285	68.2	570	0.35
T. weissflogii	96	24	T1	3	712	930	0.766	0.234	83.4	849	0.472
T. weissflogii	96	24	T1	3	686	823	0.834	0.166	84.5	1213	0.663
T. weissflogii	96	24	T1	3	670	760	0.882	0.118	84	1695	0.801
T. weissflogii	96	24	T1	3	656	706	0.929	0.070	64.6	2200	0.939
T. weissflogii	96	24	T1	3	651	676	0.963	0.036	43.8	2900	1.025
T. weissflogii	96	24	T2	3	698	1510	0.462	0.537	0	0	0
T. weissflogii	96	24	T2	3	866	1502	0.577	0.423	44	248	0.005
T. weissflogii	96	24	T2	3	777	1162	0.669	0.331	50.9	367	0.299
T. weissflogii	96	24	T2	3	777	1098	0.708	0.292	69.8	570	0.375
T. weissflogii	96	24	T2	3	770	1019	0.756	0.244	86.9	849	0.481
T. weissflogii	96	24	T2	3	776	959	0.809	0.190	96.7	1213	0.574
T. weissflogii	96	24	T2	3	760	880	0.864	0.136	96.7	1695	0.715
T. weissflogii	96	24	T2	3	755	815	0.926	0.073	67.4	2200	0.852
T. weissflogii	96	24	T2	3	717	754	0.951	0.049	59.6	2900	1.002
T. weissflogii	96	24	T3	3	645	1317	0.490	0.510	0	0	0
T. weissflogii	96	24	T3	3	781	1296	0.603	0.397	41.3	248	0.016
T. weissflogii	96	24	T3	3	812	1314	0.618	0.382	58.8	367	0.002
T. weissflogii	96	24	T3	3	814	1246	0.653	0.346	82.8	570	0.056
T. weissflogii	96	24	T3	3	874	1148	0.761	0.238	84.8	849	0.147
T. weissflogii	96	24	T3	3	846	1077	0.786	0.214	108.9	1213	0.222
T. weissflogii	96	24	T3	3	835	1016	0.822	0.178	126.6	1695	0.296
T. weissflogii	96	24	T3	3	830	935	0.888	0.112	103.4	2200	0.408
T. weissflogii	96	24	T3	3	817	865	0.945	0.055	66.9	2900	0.522
T. weissflogii	120	48	C	1	322	606	0.531	0.468	0	0	0
T. weissflogii	120	48	C	1	330	489	0.675	0.325	33.8	248	0.239
T. weissflogii	120	48	C	1	331	470	0.704	0.295	45.4	367	0.289
T. weissflogii	120	48	C	1	323	431	0.749	0.250	59.8	570	0.406
T. weissflogii	120	48	C	1	319	396	0.806	0.194	69.1	849	0.53
T. weissflogii	120	48	C	1	297	350	0.849	0.151	76.8	1213	0.731
T. weissflogii	120	48	C	1	281	316	0.889	0.110	78.2	1695	0.917
T. weissflogii	120	48	C	1	271	287	0.944	0.055	50.8	2200	1.111
T. weissflogii	120	48	C	1	270	282	0.957	0.042	51.1	2900	1.148
T. weissflogii	120	48	T1	1	524	1087	0.482	0.517	0	0	0
T. weissflogii	120	48	T1	1	548	884	0.620	0.380	39.5	248	0.229
T. weissflogii	120	48	T1	1	570	875	0.651	0.348	53.5	367	0.242
T. weissflogii	120	48	T1	1	541	764	0.708	0.291	69.6	570	0.422
T. weissflogii	120	48	T1	1	530	677	0.783	0.217	77.3	849	0.605
T. weissflogii	120	48	T1	1	492	592	0.831	0.168	85.5	1213	0.836
T. weissflogii	120	48	T1	1	484	553	0.875	0.124	88.2	1695	0.965
T. weissflogii	120	48	T1	1	461	495	0.931	0.068	62.8	2200	1.195
T. weissflogii	120	48	T1	1	456	478	0.954	0.046	56	2900	1.274
T. weissflogii	120	48	T2	1	546	1079	0.506	0.493	0	0	0
T. weissflogii	120	48	T2	1	542	862	0.629	0.371	38.6	248	0.251
T. weissflogii	120	48	T2	1	556	858	0.648	0.351	54	367	0.257
T. weissflogii	120	48	T2	1	553	790	0.700	0.300	71.8	570	0.365
T. weissflogii	120	48	T2	1	523	692	0.756	0.244	86.9	849	0.559
T. weissflogii	120	48	T2	1	494	602	0.821	0.179	91.1	1213	0.792
T. weissflogii	120	48	T2	1	464	536	0.866	0.134	95.3	1695	1.013
T. weissflogii	120	48	T2	1	449	484	0.928	0.072	66.5	2200	1.229
T. weissflogii	120	48	T2	1	433	453	0.956	0.044	53.5	2900	1.381
T. weissflogii	120	48	T3	1	485	968	0.501	0.498	0	0	0
T. weissflogii	120	48	T3	1	493	773	0.638	0.362	37.6	248	0.252
T. weissflogii	120	48	T3	1	507	760	0.667	0.332	51.1	367	0.273
T. weissflogii	120	48	T3	1	506	697	0.726	0.274	65.5	570	0.388
T. weissflogii	120	48	T3	1	464	601	0.772	0.227	80.8	849	0.61
T. weissflogii	120	48	T3	1	447	538	0.831	0.169	86	1213	0.799
T. weissflogii	120	48	T3	1	431	493	0.874	0.125	88.9	1695	0.963
T. weissflogii	120	48	T3	1	442	479	0.923	0.077	71.1	2200	1.02
T. weissflogii	120	48	T3	1	422	442	0.955	0.045	54.7	2900	1.19
T. weissflogii	120	48	C	2	434	906	0.479	0.520	0	0	0
T. weissflogii	120	48	C	2	431	681	0.633	0.367	38.2	248	0.33
T. weissflogii	120	48	C	2	441	662	0.666	0.333	51.3	367	0.368
T. weissflogii	120	48	C	2	422	586	0.720	0.279	66.7	570	0.546
T. weissflogii	120	48	C	2	392	499	0.786	0.214	76.2	849	0.815
T. weissflogii	120	48	C	2	385	458	0.841	0.159	80.9	1213	0.978
T. weissflogii	120	48	C	2	361	407	0.887	0.113	80.3	1695	1.226
T. weissflogii	120	48	C	2	347	375	0.925	0.074	68.3	2200	1.416
T. weissflogii	120	48	C	2	358	370	0.968	0.032	38.9	2900	1.448
T. weissflogii	120	48	T1	2	451	864	0.522	0.478	0	0	0
T. weissflogii	120	48	T1	2	475	704	0.675	0.325	33.8	248	0.227
T. weissflogii	120	48	T1	2	479	687	0.697	0.302	46.5	367	0.257
T. weissflogii	120	48	T1	2	470	626	0.751	0.249	59.5	570	0.38
T. weissflogii	120	48	T1	2	416	527	0.789	0.210	74.8	849	0.639
T. weissflogii	120	48	T1	2	412	486	0.848	0.152	77.3	1213	0.777
T. weissflogii	120	48	T1	2	400	454	0.881	0.118	84	1695	0.903
T. weissflogii	120	48	T1	2	396	420	0.943	0.057	52.6	2200	1.057
T. weissflogii	120	48	T1	2	373	391	0.954	0.046	56	2900	1.209
T. weissflogii	120	48	T2	2	212	476	0.445	0.554	0	0	0
[truncated: 269 more rows]
